# Supplementary material for: Dataset of target mass spectromic proteome profiling for human chromosome 18
Source: Data Brief. 2016 Jul 26;8:1365–9. doi: 10.1016/j.dib.2016.07.034 (PMC4995477; doi:10.1016/j.dib.2016.07.034)
Supplement: Supplementary file 1 — Supplementary material [file mmc1.xlsx]

## Sheet: HepG2 cell line
Peptide Sequence	Protein Name	Replicate Name	Peptide Peak Found Ratio	Peptide Retention Time	Ratio To Standard	Average Ratio	Standard deviation	CV, %	Copy number per one cell of HepG2
GDAAEMER	A0PJZ0	X18HPG_B-r001	1	2.01	0.0146	0.0155	0.00130767	0.0843658	1.69711e+07
GDAAEMER	A0PJZ0	X18HPG_B-r002	1	2	0.017
GDAAEMER	A0PJZ0	X18HPG_B-r003	1	2.01	0.0149
DFPDSFQAGSPGHLGVIR	A1YPR0	X18HPG_B-r001	1	21.7	0.0034	0.00273333	0.00061101	0.22354	2.99275e+06
DFPDSFQAGSPGHLGVIR	A1YPR0	X18HPG_B-r002	1	21.47	0.0026
DFPDSFQAGSPGHLGVIR	A1YPR0	X18HPG_B-r003	1	21.79	0.0022
KPDLTAIDNFGR	A6NC57	X18HPG_C-r001	1	14.36	0.0028	0.0048	0.00304138	0.633621	5.25556e+06
KPDLTAIDNFGR	A6NC57	X18HPG_C-r002	1	14.42	0.0033
KPDLTAIDNFGR	A6NC57	X18HPG_C-r003	1	14.4	0.0083
LPGTSHGGSK	A6NHR9	X18HPG_B-r001	1	1.51	0.4364	0.464633	0.0300972	0.0647763	5.08731e+08
LPGTSHGGSK	A6NHR9	X18HPG_B-r002	1	1.48	0.4963
LPGTSHGGSK	A6NHR9	X18HPG_B-r003	1	1.49	0.4612
IFSGYLHSDK	A6NKL6	X18HPG_B-r001	1	8.19	0.0012	0.0009	0.0003	0.333333	985418
IFSGYLHSDK	A6NKL6	X18HPG_B-r002	1	8.11	0.0006
IFSGYLHSDK	A6NKL6	X18HPG_B-r003	1	8.14	0.0009
LQAAVADSAGPK	A6NLF2	X18HPG_B-r001	0.83	3.62	0.0023	0.00123333	0.000945163	0.766348	1.35039e+06
LQAAVADSAGPK	A6NLF2	X18HPG_B-r002	0.83	3.66	0.0005
LQAAVADSAGPK	A6NLF2	X18HPG_B-r003	0.83	3.62	0.0009
GMHHVSFSLVTR	A6NM36	X18HPG_B-r001	0.83	11.99	0.0022	0.00166667	0.000503322	0.301993	1.82485e+06
GMHHVSFSLVTR	A6NM36	X18HPG_B-r002	0.83	12.06	0.0012
GMHHVSFSLVTR	A6NM36	X18HPG_B-r003	0.83	12.1	0.0016
HGCYLTVAAIFR	A6NNZ2	X18HPG_B-r001	0.83	26.19	0.0082	0.0110333	0.00407226	0.369087	1.20805e+07
HGCYLTVAAIFR	A6NNZ2	X18HPG_B-r002	0.83	26.17	0.0092
HGCYLTVAAIFR	A6NNZ2	X18HPG_B-r003	0.83	26.26	0.0157
LMNEYDHLK	A8MPV3	X18HPG_A-r001	1	6.34	0.0016	0.00163333	5.7735e-05	0.035348	1.78835e+06
LMNEYDHLK	A8MPV3	X18HPG_A-r002	1	6.42	0.0017
LMNEYDHLK	A8MPV3	X18HPG_A-r003	1	6.37	0.0016
YQLDVLDGENR	A8MQB9	X18HPG_C-r001	1	14.57	0.0004	0.0006	0.000264575	0.440959	656945
YQLDVLDGENR	A8MQB9	X18HPG_C-r002	1	14.55	0.0005
YQLDVLDGENR	A8MQB9	X18HPG_C-r003	1	14.73	0.0009
IGGEDGDIHR	A8MTL9	X18HPG_C-r001	1	2.42	0.0008	0.00136667	0.00106927	0.782391	1.49638e+06
IGGEDGDIHR	A8MTL9	X18HPG_C-r002	1	2.5	0.0007
IGGEDGDIHR	A8MTL9	X18HPG_C-r003	1	2.43	0.0026
SNVGAWGDYDDSAFMEPR	B2RU33	X18HPG_C-r001	1	22.38	0.0013	0.00196667	0.00057735	0.293568	2.15332e+06
SNVGAWGDYDDSAFMEPR	B2RU33	X18HPG_C-r002	1	22.28	0.0023
SNVGAWGDYDDSAFMEPR	B2RU33	X18HPG_C-r003	1	22.45	0.0023
AVETLLDLIMK	O00194	X18HPG_C-r001	1	38.46	0.0049	0.00466667	0.000251661	0.0539274	5.10958e+06
AVETLLDLIMK	O00194	X18HPG_C-r002	1	38.36	0.0044
AVETLLDLIMK	O00194	X18HPG_C-r003	1	38.51	0.0047
DGHWFLK	O14490	X18HPG_B-r001	1	12.04	0.0042	0.00466667	0.000568624	0.121848	5.10958e+06
DGHWFLK	O14490	X18HPG_B-r002	1	11.99	0.0053
DGHWFLK	O14490	X18HPG_B-r003	1	12.13	0.0045
VSISFENYR	O14730	X18HPG_A-r001	1	14.1	0.0034	0.00323333	0.000152753	0.047243	3.54021e+06
VSISFENYR	O14730	X18HPG_A-r002	1	14.06	0.0032
VSISFENYR	O14730	X18HPG_A-r003	1	14.11	0.0031
FPTVAVSIGFAVR	O14732	X18HPG_B-r001	1	29.71	0.0304	0.0916333	0.116428	1.27058	1.0033e+08
FPTVAVSIGFAVR	O14732	X18HPG_B-r002	1	29.79	0.0186
FPTVAVSIGFAVR	O14732	X18HPG_B-r003	1	30.02	0.2259
LLEMVATHVGSVEK	O14777	X18HPG_B-r001	1	15.52	0.0081	0.0086	0.000781025	0.0908169	9.41622e+06
LLEMVATHVGSVEK	O14777	X18HPG_B-r002	1	15.51	0.0095
LLEMVATHVGSVEK	O14777	X18HPG_B-r003	1	15.56	0.0082
LQGETLDQQLGR	O15118	X18HPG_C-r001	1	8.49	0.0041	0.00426667	0.000208167	0.048789	4.67161e+06
LQGETLDQQLGR	O15118	X18HPG_C-r002	1	8.51	0.0042
LQGETLDQQLGR	O15118	X18HPG_C-r003	1	8.61	0.0045
FTAPSFIQR	O15165	X18HPG_A-r001	1	16.78	0.0098	0.00993333	0.000152753	0.0153778	1.08761e+07
FTAPSFIQR	O15165	X18HPG_A-r002	1	16.74	0.0101
FTAPSFIQR	O15165	X18HPG_A-r003	1	16.97	0.0099
QSELFDR	O15466	X18HPG_B-r001	1	5.46	2.0408	1.9985	0.0427056	0.0213688	2.18818e+09
QSELFDR	O15466	X18HPG_B-r002	1	5.44	1.9993
QSELFDR	O15466	X18HPG_B-r003	1	5.48	1.9554
SVLIGEFLEK	O43148	X18HPG_A-r001	1	24.8	0.0041	0.00443333	0.000351188	0.0792154	4.8541e+06
SVLIGEFLEK	O43148	X18HPG_A-r002	1	24.8	0.0048
SVLIGEFLEK	O43148	X18HPG_A-r003	1	24.8	0.0044
YYNNLLTIQDR	O43173	X18HPG_B-r001	1	17.02	0.0016	0.0015	0.000173205	0.11547	1.64236e+06
YYNNLLTIQDR	O43173	X18HPG_B-r002	1	17.02	0.0016
YYNNLLTIQDR	O43173	X18HPG_B-r003	1	17.05	0.0013
SPDTLAPVASER	O43310	X18HPG_C-r001	1	6.19	0.0033	0.00363333	0.000351188	0.0966574	3.97817e+06
SPDTLAPVASER	O43310	X18HPG_C-r002	1	6.2	0.0036
SPDTLAPVASER	O43310	X18HPG_C-r003	1	6.31	0.004
FQGPDNGQGPK	O43396	X18HPG_B-r001	1	2.74	0.0179	0.0172667	0.000550757	0.0318971	1.89054e+07
FQGPDNGQGPK	O43396	X18HPG_B-r002	1	2.74	0.017
FQGPDNGQGPK	O43396	X18HPG_B-r003	1	2.74	0.0169
FPGLYIVGQR	O43520	X18HPG_C-r001	1	22.2	0.011	0.0106667	0.000416333	0.0390312	1.1679e+07
FPGLYIVGQR	O43520	X18HPG_C-r002	1	22.27	0.0102
FPGLYIVGQR	O43520	X18HPG_C-r003	1	22.35	0.0108
EPFPTIYVDSQK	O43776	X18HPG_A-r001	1	18.01	0.016	0.0159667	5.7735e-05	0.00361597	1.7482e+07
EPFPTIYVDSQK	O43776	X18HPG_A-r002	1	17.99	0.0159
EPFPTIYVDSQK	O43776	X18HPG_A-r003	1	18.04	0.016
GFTTQAHLK	O43829	X18HPG_B-r001	1	3.93	0.0007	0.00113333	0.000404145	0.356599	1.2409e+06
GFTTQAHLK	O43829	X18HPG_B-r002	1	3.85	0.0015
GFTTQAHLK	O43829	X18HPG_B-r003	1	3.88	0.0012
VAAVVESLER	O43861	X18HPG_C-r001	1	10.88	0.0023	0.00233333	5.7735e-05	0.0247436	2.55479e+06
VAAVVESLER	O43861	X18HPG_C-r002	1	10.92	0.0023
VAAVVESLER	O43861	X18HPG_C-r003	1	11.03	0.0024
VQEEGMDSEIGCLIR	O60346	X18HPG_A-r001	1	23.01	0.0061	0.00436667	0.00258134	0.591147	4.7811e+06
VQEEGMDSEIGCLIR	O60346	X18HPG_A-r002	1	22.9	0.0014
VQEEGMDSEIGCLIR	O60346	X18HPG_A-r003	1	23.19	0.0056
GVMASSLQELISK	O60543	X18HPG_A-r001	1	27.27	0.0708	0.0681333	0.00305505	0.0448393	7.45998e+07
GVMASSLQELISK	O60543	X18HPG_A-r002	1	27.26	0.0648
GVMASSLQELISK	O60543	X18HPG_A-r003	1	27.28	0.0688
LLEPVVSMSDMLR	O75351	X18HPG_A-r001	1	31.05	0.0163	0.0158	0.0005	0.0316456	1.72996e+07
LLEPVVSMSDMLR	O75351	X18HPG_A-r002	1	31.05	0.0153
LLEPVVSMSDMLR	O75351	X18HPG_A-r003	1	30.99	0.0158
DYDLSIVNGLFAEK	O75635	X18HPG_A-r001	1	32.42	0.001	0.00133333	0.000416333	0.31225	1.45988e+06
DYDLSIVNGLFAEK	O75635	X18HPG_A-r002	1	32.37	0.0018
DYDLSIVNGLFAEK	O75635	X18HPG_A-r003	1	32.31	0.0012
LFPLPGYAPPPK	O75928	X18HPG_A-r001	1	21.93	0.0012	0.0013	0.0001	0.0769231	1.42338e+06
LFPLPGYAPPPK	O75928	X18HPG_A-r002	1	21.92	0.0014
LFPLPGYAPPPK	O75928	X18HPG_A-r003	1	21.99	0.0013
STDTDEDNVTR	O75952	X18HPG_A-r001	1	1.97	0.0005	0.000566667	0.000503322	0.888216	620448
STDTDEDNVTR	O75952	X18HPG_A-r002	1	1.9	0.0001
STDTDEDNVTR	O75952	X18HPG_A-r003	1	1.97	0.0011
AISESYAFLPR	O94818	X18HPG_A-r001	1	18.86	0.0016	0.00116667	0.000378594	0.324509	1.27739e+06
AISESYAFLPR	O94818	X18HPG_A-r002	1	18.85	0.001
AISESYAFLPR	O94818	X18HPG_A-r003	1	18.89	0.0009
EVTLPFLFTPFK	O95427	X18HPG_A-r001	1	40.92	0.002	0.00213333	0.000152753	0.0716027	2.33581e+06
EVTLPFLFTPFK	O95427	X18HPG_A-r002	1	40.83	0.0021
EVTLPFLFTPFK	O95427	X18HPG_A-r003	1	40.82	0.0023
ASVTEESWLGAR	O95644	X18HPG_C-r001	1	13.6	0.0013	0.00123333	0.000404145	0.327685	1.35039e+06
ASVTEESWLGAR	O95644	X18HPG_C-r002	1	13.58	0.0008
ASVTEESWLGAR	O95644	X18HPG_C-r003	1	13.79	0.0016
GLPAMNNLYSPYK	O95948	X18HPG_B-r001	1	19.84	0.0097	0.0103	0.000793725	0.0770607	1.12776e+07
GLPAMNNLYSPYK	O95948	X18HPG_B-r002	1	19.88	0.01
GLPAMNNLYSPYK	O95948	X18HPG_B-r003	1	19.86	0.0112
FLEEHPGGEEVLR	P00167	X18HPG_C-r001	1	10.96	0.0125	0.0131667	0.000832666	0.0632405	1.44163e+07
FLEEHPGGEEVLR	P00167	X18HPG_C-r002	1	11.02	0.0141
FLEEHPGGEEVLR	P00167	X18HPG_C-r003	1	11.12	0.0129
TAHYGSLPQK	P02686	X18HPG_A-r001	1	3.01	0.0007	0.000933333	0.000404145	0.433013	1.02192e+06
TAHYGSLPQK	P02686	X18HPG_A-r002	1	3.01	0.0007
TAHYGSLPQK	P02686	X18HPG_A-r003	1	3	0.0014
GSPAINVAVHVFR	P02766	X18HPG_C-r001	1	19.27	0.0005	0.000366667	0.00023094	0.629837	401467
GSPAINVAVHVFR	P02766	X18HPG_C-r002	1	19.39	0.0001
GSPAINVAVHVFR	P02766	X18HPG_C-r003	1	19.46	0.0005
DFLDSLGFSTR	P04818	X18HPG_C-r001	1	28.02	0.002	0.00196667	5.7735e-05	0.0293568	2.15332e+06
DFLDSLGFSTR	P04818	X18HPG_C-r002	1	28.1	0.0019
DFLDSLGFSTR	P04818	X18HPG_C-r003	1	28.14	0.002
GSYPDAILQAQAADK	P05120	X18HPG_B-r001	1	13.72	0.0018	0.00153333	0.000251661	0.164127	1.67886e+06
GSYPDAILQAQAADK	P05120	X18HPG_B-r002	1	13.9	0.0013
GSYPDAILQAQAADK	P05120	X18HPG_B-r003	1	13.93	0.0015
LSAPGSQR	P07492	X18HPG_A-r001	1	2.42	0.0046	0.00443333	0.000208167	0.0469549	4.8541e+06
LSAPGSQR	P07492	X18HPG_A-r002	1	2.42	0.0042
LSAPGSQR	P07492	X18HPG_A-r003	1	2.42	0.0045
AQFDTLQK	P07947	X18HPG_A-r001	1	4.74	0.0034	0.0038	0.000360555	0.0948829	4.16065e+06
AQFDTLQK	P07947	X18HPG_A-r002	1	4.72	0.0039
AQFDTLQK	P07947	X18HPG_A-r003	1	4.75	0.0041
MAYQASNLPSLELVICR	P0C7Q5	X18HPG_A-r001	1	10.82	0.0035	0.0033	0.000264575	0.0801743	3.6132e+06
MAYQASNLPSLELVICR	P0C7Q5	X18HPG_A-r002	1	10.77	0.003
MAYQASNLPSLELVICR	P0C7Q5	X18HPG_A-r003	1	10.82	0.0034
SLMISSQVLQIPVANSTK	P0C7T4	X18HPG_A-r001	1	28.12	0.0081	0.00806667	0.000950438	0.117823	8.83227e+06
SLMISSQVLQIPVANSTK	P0C7T4	X18HPG_A-r002	1	28.16	0.009
SLMISSQVLQIPVANSTK	P0C7T4	X18HPG_A-r003	1	28.16	0.0071
DHIQLGVGELTK	P0CW23	X18HPG_B-r001	1	13.92	0.0006	0.000833333	0.000208167	0.2498	912424
DHIQLGVGELTK	P0CW23	X18HPG_B-r002	1	13.79	0.001
DHIQLGVGELTK	P0CW23	X18HPG_B-r003	1	13.88	0.0009
ALVHSSSPSPALNGVR	P10275	X18HPG_C-r001	1	8.11	0.0012	0.0013	0.0001	0.0769231	1.42338e+06
ALVHSSSPSPALNGVR	P10275	X18HPG_C-r002	1	8.12	0.0014
ALVHSSSPSPALNGVR	P10275	X18HPG_C-r003	1	8.21	0.0013
FATVVEELFR	P10415	X18HPG_B-r001	1	30.79	0.0005	0.000466667	5.7735e-05	0.123718	510958
FATVVEELFR	P10415	X18HPG_B-r002	1	30.78	0.0005
FATVVEELFR	P10415	X18HPG_B-r003	1	30.69	0.0004
GSGAAGSSQTGDALGK	P15884	X18HPG_C-r001	1	2.54	0.0035	0.00276667	0.000702377	0.253871	3.02925e+06
GSGAAGSSQTGDALGK	P15884	X18HPG_C-r002	1	2.51	0.0027
GSGAAGSSQTGDALGK	P15884	X18HPG_C-r003	1	2.51	0.0021
YGETCFPK	P17028	X18HPG_A-r001	1	6.77	0.0324	0.03	0.00230651	0.0768838	3.28473e+07
YGETCFPK	P17028	X18HPG_A-r002	1	6.75	0.0298
YGETCFPK	P17028	X18HPG_A-r003	1	6.77	0.0278
DVSPYDHSR	P17706	X18HPG_A-r001	1	2.41	0.0143	0.0166667	0.00207926	0.124756	1.82485e+07
DVSPYDHSR	P17706	X18HPG_A-r002	1	2.39	0.0175
DVSPYDHSR	P17706	X18HPG_A-r003	1	2.4	0.0182
DVAHGILNEAYR	P18509	X18HPG_B-r001	1	13.37	0.0008	0.000733333	0.00011547	0.157459	802933
DVAHGILNEAYR	P18509	X18HPG_B-r002	1	13.36	0.0008
DVAHGILNEAYR	P18509	X18HPG_B-r003	1	13.42	0.0006
YSLDPENPTK	P18621	X18HPG_C-r001	1	7.62	0.1119	0.1095	0.00855628	0.0781396	1.19893e+08
YSLDPENPTK	P18621	X18HPG_C-r002	1	7.66	0.1166
YSLDPENPTK	P18621	X18HPG_C-r003	1	7.77	0.1
DVHEGQPLLNVK	P19022	X18HPG_B-r001	1	9.18	0.0005	0.0005	0	0	547455
DVHEGQPLLNVK	P19022	X18HPG_B-r002	1	9.19	0.0005
DVHEGQPLLNVK	P19022	X18HPG_B-r003	1	9.19	0.0005
DIEEIIDELK	P19404	X18HPG_C-r001	1	30.99	0.0081	0.008	0.000173205	0.0216506	8.75927e+06
DIEEIIDELK	P19404	X18HPG_C-r002	1	31.06	0.0081
DIEEIIDELK	P19404	X18HPG_C-r003	1	31.08	0.0078
GDPYPQEVSATVQK	P22830	X18HPG_A-r001	1	8.07	0.0028	0.00283333	0.000152753	0.0539127	3.10224e+06
GDPYPQEVSATVQK	P22830	X18HPG_A-r002	1	8.06	0.003
GDPYPQEVSATVQK	P22830	X18HPG_A-r003	1	8.11	0.0027
HISDSVFLEAAK	P23368	X18HPG_B-r001	1	8.89	0.0032	0.1417	0.233596	1.64852	1.55149e+08
HISDSVFLEAAK	P23368	X18HPG_B-r002	1	9.42	0.4114
HISDSVFLEAAK	P23368	X18HPG_B-r003	1	9.1	0.0105
LEGVAEETDNLQK	P25391	X18HPG_B-r001	1	7.31	0.001	0.0013	0.000264575	0.203519	1.42338e+06
LEGVAEETDNLQK	P25391	X18HPG_B-r002	1	7.29	0.0015
LEGVAEETDNLQK	P25391	X18HPG_B-r003	1	7.33	0.0014
AVDSLVPIGR	P25705	X18HPG_C-r001	1	14.29	0.0789	0.0795	0.000793725	0.00998397	8.70453e+07
AVDSLVPIGR	P25705	X18HPG_C-r002	1	14.3	0.0792
AVDSLVPIGR	P25705	X18HPG_C-r003	1	14.44	0.0804
GAATPKPVPEPEK	P28827	X18HPG_C-r001	1	3.1	0.0017	0.00296667	0.00110151	0.371297	3.24823e+06
GAATPKPVPEPEK	P28827	X18HPG_C-r002	1	3.11	0.0035
GAATPKPVPEPEK	P28827	X18HPG_C-r003	1	3.14	0.0037
GLVLSGVLHK	P29508	X18HPG_A-r001	1	14.97	0.0005	0.0004	0.0001	0.25	437964
GLVLSGVLHK	P29508	X18HPG_A-r002	1	14.94	0.0003
GLVLSGVLHK	P29508	X18HPG_A-r003	1	15.03	0.0004
YIHSANVLHR	P31152	X18HPG_C-r001	1	3.93	0.7764	0.744633	0.0576391	0.077406	8.15306e+08
YIHSANVLHR	P31152	X18HPG_C-r002	1	3.94	0.7794
YIHSANVLHR	P31152	X18HPG_C-r003	1	3.99	0.6781
GMHTSLHLWNR	P32245	X18HPG_B-r001	0.67	11.84	0.0013	0.00483333	0.00318957	0.65991	5.29206e+06
GMHTSLHLWNR	P32245	X18HPG_B-r002	0.67	11.71	0.0057
GMHTSLHLWNR	P32245	X18HPG_B-r003	0.67	11.84	0.0075
VPDFNDNCPTAVLEK	P32926	X18HPG_C-r001	1	18.44	0.0113	0.00863333	0.00231805	0.268499	9.45272e+06
VPDFNDNCPTAVLEK	P32926	X18HPG_C-r002	1	18.64	0.0071
VPDFNDNCPTAVLEK	P32926	X18HPG_C-r003	1	18.78	0.0075
IAALPGASSAR	P33032	X18HPG_B-r001	1	5.95	0.0003	0.000233333	0.00011547	0.494872	255479
IAALPGASSAR	P33032	X18HPG_B-r002	1	5.74	0.0003
IAALPGASSAR	P33032	X18HPG_B-r003	1	5.78	0.0001
ALTHSVLK	P36896	X18HPG_C-r001	1	3.5	0.0158	0.0156667	0.00080829	0.051593	1.71536e+07
ALTHSVLK	P36896	X18HPG_C-r002	1	3.51	0.0148
ALTHSVLK	P36896	X18HPG_C-r003	1	3.52	0.0164
GDTANEIGQVLHFENVK	P36952	X18HPG_B-r001	1	23.36	0.0245	0.0244333	0.00340049	0.139174	2.67523e+07
GDTANEIGQVLHFENVK	P36952	X18HPG_B-r002	1	23.4	0.021
GDTANEIGQVLHFENVK	P36952	X18HPG_B-r003	1	23.4	0.0278
VLTSGIFETR	P38405	X18HPG_C-r001	1	15.32	0.003	0.0026	0.00115326	0.44356	2.84676e+06
VLTSGIFETR	P38405	X18HPG_C-r002	1	15.43	0.0013
VLTSGIFETR	P38405	X18HPG_C-r003	1	15.51	0.0035
TPFGAYGGLLK	P42765	X18HPG_C-r001	1	21.15	0.005	0.00493333	0.000208167	0.0421959	5.40155e+06
TPFGAYGGLLK	P42765	X18HPG_C-r002	1	21.2	0.0051
TPFGAYGGLLK	P42765	X18HPG_C-r003	1	21.32	0.0047
AFNNAGEGVPLYESATTR	P43146	X18HPG_B-r001	1	15.9	0.0088	0.008	0.002498	0.31225	8.75927e+06
AFNNAGEGVPLYESATTR	P43146	X18HPG_B-r002	1	15.92	0.0052
AFNNAGEGVPLYESATTR	P43146	X18HPG_B-r003	1	15.87	0.01
YVAIVHSR	P47211	X18HPG_A-r001	1	3.61	0.0017	0.00183333	0.00023094	0.125967	2.00733e+06
YVAIVHSR	P47211	X18HPG_A-r002	1	3.72	0.0017
YVAIVHSR	P47211	X18HPG_A-r003	1	3.72	0.0021
TYQFLQEYLDAIK	P48594	X18HPG_A-r001	1	34.33	0.0007	0.000766667	0.00011547	0.150613	839430
TYQFLQEYLDAIK	P48594	X18HPG_A-r002	1	34.32	0.0009
TYQFLQEYLDAIK	P48594	X18HPG_A-r003	1	34.19	0.0007
LHIFHIEKPK	P48595	X18HPG_C-r001	1	9.29	0.0024	0.00203333	0.000404145	0.19876	2.22632e+06
LHIFHIEKPK	P48595	X18HPG_C-r002	1	9.36	0.0021
LHIFHIEKPK	P48595	X18HPG_C-r003	1	9.54	0.0016
YQEEFEHFQQELDK	P49257	X18HPG_A-r001	1	16.8	0.0423	0.041	0.00160935	0.0392524	4.48913e+07
YQEEFEHFQQELDK	P49257	X18HPG_A-r002	1	16.75	0.0415
YQEEFEHFQQELDK	P49257	X18HPG_A-r003	1	16.83	0.0392
ISEVLDAGTVDPLTK	P50452	X18HPG_B-r001	1	19.92	0.0043	0.00443333	0.000152753	0.0344555	4.8541e+06
ISEVLDAGTVDPLTK	P50452	X18HPG_B-r002	1	19.92	0.0046
ISEVLDAGTVDPLTK	P50452	X18HPG_B-r003	1	19.95	0.0044
TPVTGYFVDLK	P52179	X18HPG_C-r001	1	21.04	0.0111	0.0108	0.000793725	0.0734931	1.1825e+07
TPVTGYFVDLK	P52179	X18HPG_C-r002	1	21.1	0.0114
TPVTGYFVDLK	P52179	X18HPG_C-r003	1	21.16	0.0099
ASGEMASAQYITAALR	P54578	X18HPG_A-r001	1	23.43	0.0311	0.0301667	0.00197315	0.0654084	3.30298e+07
ASGEMASAQYITAALR	P54578	X18HPG_A-r002	1	23.45	0.0315
ASGEMASAQYITAALR	P54578	X18HPG_A-r003	1	23.48	0.0279
GVWTQAFWK	P55087	X18HPG_C-r001	0.83	24.01	0.0008	0.000766667	0.000152753	0.199242	839430
GVWTQAFWK	P55087	X18HPG_C-r002	0.83	24.09	0.0009
GVWTQAFWK	P55087	X18HPG_C-r003	0.83	24.13	0.0006
SLQVYNMVHR	P59095	X18HPG_A-r001	1	11.51	0.0017	0.00146667	0.000680686	0.464104	1.60587e+06
SLQVYNMVHR	P59095	X18HPG_A-r002	1	11.49	0.0007
SLQVYNMVHR	P59095	X18HPG_A-r003	1	11.53	0.002
LSHETVTIELK	P62314	X18HPG_A-r001	1	10.77	0.0078	0.00863333	0.00085049	0.0985124	9.45272e+06
LSHETVTIELK	P62314	X18HPG_A-r002	1	10.92	0.0095
LSHETVTIELK	P62314	X18HPG_A-r003	1	10.81	0.0086
MDEVLYSIAEK	P83876	X18HPG_C-r001	1	17.5	0.0056	0.00533333	0.000737111	0.138208	5.83952e+06
MDEVLYSIAEK	P83876	X18HPG_C-r002	1	17.5	0.0059
MDEVLYSIAEK	P83876	X18HPG_C-r003	1	17.63	0.0045
NMGYLKPR	Q01718	X18HPG_C-r001	1	4.05	0.0111	0.0124667	0.00228108	0.182974	1.36499e+07
NMGYLKPR	Q01718	X18HPG_C-r002	1	4.07	0.0112
NMGYLKPR	Q01718	X18HPG_C-r003	1	4.11	0.0151
YQGTILSIDDNLQR	Q02413	X18HPG_C-r001	1	19.66	0.0136	0.0140667	0.00711149	0.505556	1.54017e+07
YQGTILSIDDNLQR	Q02413	X18HPG_C-r002	1	19.79	0.0072
YQGTILSIDDNLQR	Q02413	X18HPG_C-r003	1	19.88	0.0214
TNEGVLCVVKPLNYEEK	Q02487	X18HPG_B-r001	1	20.26	0.0063	0.0059	0.00069282	0.117427	6.45996e+06
TNEGVLCVVKPLNYEEK	Q02487	X18HPG_B-r002	1	20.38	0.0051
TNEGVLCVVKPLNYEEK	Q02487	X18HPG_B-r003	1	20.33	0.0063
LMSINYLGSVYPSR	Q06136	X18HPG_C-r001	1	25.94	0.0233	0.0201333	0.00784496	0.38965	2.20442e+07
LMSINYLGSVYPSR	Q06136	X18HPG_C-r002	1	26	0.0259
LMSINYLGSVYPSR	Q06136	X18HPG_C-r003	1	25.89	0.0112
VPSHLQAETLVGK	Q08554	X18HPG_A-r001	1	9.23	0.0038	0.00453333	0.00064291	0.141818	4.96359e+06
VPSHLQAETLVGK	Q08554	X18HPG_A-r002	1	9.03	0.005
VPSHLQAETLVGK	Q08554	X18HPG_A-r003	1	9.11	0.0048
DALSLEEILR	Q08AE8	X18HPG_B-r001	1	27.76	0.001	0.0011	0.0001	0.0909091	1204400
DALSLEEILR	Q08AE8	X18HPG_B-r002	1	27.77	0.0011
DALSLEEILR	Q08AE8	X18HPG_B-r003	1	27.87	0.0012
AHPGVLSER	Q0P6D2	X18HPG_A-r001	0.83	2.94	0.0005	0.000666667	0.000152753	0.229129	729939
AHPGVLSER	Q0P6D2	X18HPG_A-r002	0.83	2.93	0.0008
AHPGVLSER	Q0P6D2	X18HPG_A-r003	0.83	2.91	0.0007
AHPGVLSER	Q0P6D2	X18HPG_B-r001	0.17	2.46	#N/A	#N/A	#N/A	#N/A	#N/A
AHPGVLSER	Q0P6D2	X18HPG_B-r002	0.17	2.28	#N/A
AHPGVLSER	Q0P6D2	X18HPG_B-r003	0.17	2.27	#N/A
HYFSLGEIR	Q10472	X18HPG_B-r001	1	14.77	0.0018	0.00186667	0.00011547	0.061859	2.04383e+06
HYFSLGEIR	Q10472	X18HPG_B-r002	1	14.78	0.002
HYFSLGEIR	Q10472	X18HPG_B-r003	1	14.86	0.0018
VAPKPELTEDQK	Q12798	X18HPG_C-r001	1	3.24	0.0028	0.00306667	0.000832666	0.271522	3.35772e+06
VAPKPELTEDQK	Q12798	X18HPG_C-r002	1	3.26	0.0024
VAPKPELTEDQK	Q12798	X18HPG_C-r003	1	3.26	0.004
ALGYVTGDMK	Q13336	X18HPG_C-r001	1	8.65	0.0121	0.0105667	0.00150111	0.142061	1.15695e+07
ALGYVTGDMK	Q13336	X18HPG_C-r002	1	8.69	0.0105
ALGYVTGDMK	Q13336	X18HPG_C-r003	1	8.81	0.0091
GAHRPEHASGR	Q13433	X18HPG_A-r001	1	0.44	0.0842	0.119633	0.111073	0.928445	1.30988e+08
GAHRPEHASGR	Q13433	X18HPG_A-r002	1	1.27	0.2441
GAHRPEHASGR	Q13433	X18HPG_A-r003	1	0.67	0.0306
SISQLESLNR	Q13464	X18HPG_A-r001	1	10.31	0.0027	0.00293333	0.000251661	0.0857936	3.21173e+06
SISQLESLNR	Q13464	X18HPG_A-r002	1	10.28	0.0029
SISQLESLNR	Q13464	X18HPG_A-r003	1	10.33	0.0032
ETPCWIEIHLHR	Q13485	X18HPG_A-r001	1	19.72	0.0012	0.0017	0.000458258	0.269563	1.86135e+06
ETPCWIEIHLHR	Q13485	X18HPG_A-r002	1	19.67	0.0018
ETPCWIEIHLHR	Q13485	X18HPG_A-r003	1	19.72	0.0021
NAINIEELFQGISR	Q13636	X18HPG_C-r001	1	35.48	0.1353	0.135933	0.00826821	0.0608255	1.48835e+08
NAINIEELFQGISR	Q13636	X18HPG_C-r002	1	35.5	0.1445
NAINIEELFQGISR	Q13636	X18HPG_C-r003	1	35.58	0.128
APAELEVECATQLR	Q13794	X18HPG_C-r001	1	18.17	0.0114	0.00873333	0.00347755	0.398192	9.56221e+06
APAELEVECATQLR	Q13794	X18HPG_C-r002	1	18.03	0.01
APAELEVECATQLR	Q13794	X18HPG_C-r003	1	18.25	0.0048
GNNVEKPLELR	Q14126	X18HPG_B-r001	1	6.58	0.0026	0.00223333	0.000404145	0.180961	2.4453e+06
GNNVEKPLELR	Q14126	X18HPG_B-r002	1	6.53	0.0018
GNNVEKPLELR	Q14126	X18HPG_B-r003	1	6.58	0.0023
GIIPETATLFK	Q14457	X18HPG_A-r001	1	25.11	0.0014	0.0015	0.0001	0.0666667	1.64236e+06
GIIPETATLFK	Q14457	X18HPG_A-r002	1	25.11	0.0015
GIIPETATLFK	Q14457	X18HPG_A-r003	1	25.13	0.0016
SFTIWLSDK	Q14574	X18HPG_C-r001	1	23.36	0.0013	0.0015	0.000173205	0.11547	1.64236e+06
SFTIWLSDK	Q14574	X18HPG_C-r002	1	23.27	0.0016
SFTIWLSDK	Q14574	X18HPG_C-r003	1	23.39	0.0016
AFNQSSVLILHQR	Q14591	X18HPG_B-r001	1	14.69	0.0014	0.002	0.0006	0.3	2.18982e+06
AFNQSSVLILHQR	Q14591	X18HPG_B-r002	1	14.72	0.0026
AFNQSSVLILHQR	Q14591	X18HPG_B-r003	1	14.8	0.002
VEHGSGLTR	Q15311	X18HPG_C-r001	1	1.79	0.007	0.166767	0.27759	1.66454	1.82594e+08
VEHGSGLTR	Q15311	X18HPG_C-r002	1	1.77	0.006
VEHGSGLTR	Q15311	X18HPG_C-r003	1	2.04	0.4873
GEITPAAIQK	Q15532	X18HPG_C-r001	1	5.68	0.0017	0.00166667	5.7735e-05	0.034641	1.82485e+06
GEITPAAIQK	Q15532	X18HPG_C-r002	1	5.68	0.0016
GEITPAAIQK	Q15532	X18HPG_C-r003	1	5.77	0.0017
FQDNLDFIQWFK	Q15555	X18HPG_B-r001	1	37.98	1.4096	1.73273	0.279864	0.161516	1.89719e+09
FQDNLDFIQWFK	Q15555	X18HPG_B-r002	1	37.98	1.8978
FQDNLDFIQWFK	Q15555	X18HPG_B-r003	1	37.95	1.8908
SPSQGAQGPAPR	Q15583	X18HPG_A-r001	1	1.87	0.0051	0.00383333	0.00130128	0.339465	4.19715e+06
SPSQGAQGPAPR	Q15583	X18HPG_A-r002	1	1.85	0.0025
SPSQGAQGPAPR	Q15583	X18HPG_A-r003	1	1.85	0.0039
DLFTESWDTQK	Q15762	X18HPG_B-r001	1	19.14	0.0066	0.0084	0.00175214	0.208588	9.19724e+06
DLFTESWDTQK	Q15762	X18HPG_B-r002	1	19.15	0.0101
DLFTESWDTQK	Q15762	X18HPG_B-r003	1	19.22	0.0085
VLTQMGSPSVR	Q15796	X18HPG_C-r001	1	7.15	0.0055	0.0059	0.000781025	0.132377	6.45996e+06
VLTQMGSPSVR	Q15796	X18HPG_C-r002	1	7.17	0.0068
VLTQMGSPSVR	Q15796	X18HPG_C-r003	1	7.27	0.0054
APDHGGLISK	Q15846	X18HPG_C-r001	1	2.92	0.0016	0.00333333	0.00226789	0.680368	3.6497e+06
APDHGGLISK	Q15846	X18HPG_C-r002	1	2.92	0.0025
APDHGGLISK	Q15846	X18HPG_C-r003	1	2.92	0.0059
SVFHIEWSSIR	Q15849	X18HPG_B-r001	1	22.96	0.0021	0.0024	0.000888819	0.370341	2.62778e+06
SVFHIEWSSIR	Q15849	X18HPG_B-r002	1	23.04	0.0017
SVFHIEWSSIR	Q15849	X18HPG_B-r003	1	23.04	0.0034
SFGLPGDMVLLEK	Q16787	X18HPG_C-r001	1	30.06	0.0006	0.000566667	5.7735e-05	0.101885	620448
SFGLPGDMVLLEK	Q16787	X18HPG_C-r002	1	30.13	0.0005
SFGLPGDMVLLEK	Q16787	X18HPG_C-r003	1	30.09	0.0006
GVILNAFER	Q16820	X18HPG_C-r001	1	17.4	0.0002	0.000266667	5.7735e-05	0.216506	291976
GVILNAFER	Q16820	X18HPG_C-r002	1	17.51	0.0003
GVILNAFER	Q16820	X18HPG_C-r003	1	17.5	0.0003
YVLSVLK	Q24JQ0	X18HPG_A-r001	1	15.68	0.0005	0.0006	0.0001	0.166667	656945
YVLSVLK	Q24JQ0	X18HPG_A-r002	1	15.65	0.0006
YVLSVLK	Q24JQ0	X18HPG_A-r003	1	15.6	0.0007
EVAEPLLDLK	Q2V2M9	X18HPG_B-r001	1	19.37	0.0009	0.000866667	5.7735e-05	0.0666173	948921
EVAEPLLDLK	Q2V2M9	X18HPG_B-r002	1	19.37	0.0008
EVAEPLLDLK	Q2V2M9	X18HPG_B-r003	1	19.41	0.0009
AGLSGLFWPAGR	Q2VWA4	X18HPG_C-r001	1	28.18	0.0022	0.00206667	0.00070946	0.343287	2.26281e+06
AGLSGLFWPAGR	Q2VWA4	X18HPG_C-r002	1	28.22	0.0013
AGLSGLFWPAGR	Q2VWA4	X18HPG_C-r003	1	28.13	0.0027
NYTLSFK	Q32NC0	X18HPG_C-r001	1	11.11	0.0013	0.00126667	5.7735e-05	0.0455803	1.38688e+06
NYTLSFK	Q32NC0	X18HPG_C-r002	1	11.17	0.0012
NYTLSFK	Q32NC0	X18HPG_C-r003	1	11.28	0.0013
LQSQIGGEFQSFPK	Q3SY17	X18HPG_C-r001	1	18.09	0.0019	0.00206667	0.000472582	0.228668	2.26281e+06
LQSQIGGEFQSFPK	Q3SY17	X18HPG_C-r002	1	18.1	0.0017
LQSQIGGEFQSFPK	Q3SY17	X18HPG_C-r003	1	18.21	0.0026
TTASDGEQTTR	Q53F39	X18HPG_B-r001	1	0.92	0.0012	0.00123333	5.7735e-05	0.0468122	1.35039e+06
TTASDGEQTTR	Q53F39	X18HPG_B-r002	1	0.91	0.0013
TTASDGEQTTR	Q53F39	X18HPG_B-r003	1	0.91	0.0012
LANFQTDSQESIQK	Q5BJE1	X18HPG_B-r001	1	7.68	0.0019	0.00256667	0.00061101	0.238056	2.81027e+06
LANFQTDSQESIQK	Q5BJE1	X18HPG_B-r002	1	7.64	0.0027
LANFQTDSQESIQK	Q5BJE1	X18HPG_B-r003	1	7.71	0.0031
SNFIYGSYLSK	Q5FWF5	X18HPG_B-r001	1	17.22	0.0011	0.000966667	0.000152753	0.15802	1.05841e+06
SNFIYGSYLSK	Q5FWF5	X18HPG_B-r002	1	17.18	0.0008
SNFIYGSYLSK	Q5FWF5	X18HPG_B-r003	1	17.23	0.001
SSHLVFINTR	Q5KU26	X18HPG_A-r001	1	10.82	0.0048	0.00463333	0.000288675	0.062304	5.07308e+06
SSHLVFINTR	Q5KU26	X18HPG_A-r002	1	10.79	0.0048
SSHLVFINTR	Q5KU26	X18HPG_A-r003	1	10.88	0.0043
LSPTFPESIEHPLAR	Q5U5Q3	X18HPG_C-r001	1	20.22	0.0029	0.00353333	0.000568624	0.160931	3.86868e+06
LSPTFPESIEHPLAR	Q5U5Q3	X18HPG_C-r002	1	20.26	0.0037
LSPTFPESIEHPLAR	Q5U5Q3	X18HPG_C-r003	1	20.35	0.004
SGKPALAEDTEIWFLDR	Q68CL5	X18HPG_B-r001	1	28.52	0.0035	0.00266667	0.000723418	0.271282	2.91976e+06
SGKPALAEDTEIWFLDR	Q68CL5	X18HPG_B-r002	1	28.57	0.0022
SGKPALAEDTEIWFLDR	Q68CL5	X18HPG_B-r003	1	28.72	0.0023
LESALSLWK	Q68D86	X18HPG_B-r001	1	21.78	0.0006	0.000933333	0.000305505	0.327327	1.02192e+06
LESALSLWK	Q68D86	X18HPG_B-r002	1	21.77	0.0012
LESALSLWK	Q68D86	X18HPG_B-r003	1	21.79	0.001
NTSVLGSPK	Q68DL7	X18HPG_B-r001	1	3.36	0.0273	0.0260333	0.00110151	0.0423117	2.85041e+07
NTSVLGSPK	Q68DL7	X18HPG_B-r002	1	3.36	0.0253
NTSVLGSPK	Q68DL7	X18HPG_B-r003	1	3.37	0.0255
TWSLWK	Q6IA86	X18HPG_B-r001	1	19.31	0.0011	0.00133333	0.000208167	0.156125	1.45988e+06
TWSLWK	Q6IA86	X18HPG_B-r002	1	19.34	0.0014
TWSLWK	Q6IA86	X18HPG_B-r003	1	19.37	0.0015
DNFNVDEIFLK	Q6IQ22	X18HPG_A-r001	1	28.18	0.035	0.0343333	0.000986577	0.0287352	3.75919e+07
DNFNVDEIFLK	Q6IQ22	X18HPG_A-r002	1	28.18	0.0348
DNFNVDEIFLK	Q6IQ22	X18HPG_A-r003	1	28.22	0.0332
VLPPGQTAPLR	Q6IQ32	X18HPG_C-r001	1	7.64	0.0113	0.0105667	0.000702377	0.066471	1.15695e+07
VLPPGQTAPLR	Q6IQ32	X18HPG_C-r002	1	7.65	0.0105
VLPPGQTAPLR	Q6IQ32	X18HPG_C-r003	1	7.82	0.0099
FSTIEEFSYIR	Q6PI98	X18HPG_A-r001	1	23.44	0.0021	0.00243333	0.000305505	0.12555	2.66428e+06
FSTIEEFSYIR	Q6PI98	X18HPG_A-r002	1	23.5	0.0025
FSTIEEFSYIR	Q6PI98	X18HPG_A-r003	1	23.48	0.0027
SISLPR	Q6PKX4	X18HPG_A-r001	1	6.83	0.0035	0.00356667	0.000404145	0.113312	3.90518e+06
SISLPR	Q6PKX4	X18HPG_A-r002	1	6.83	0.004
SISLPR	Q6PKX4	X18HPG_A-r003	1	6.83	0.0032
LQELDPATYK	Q6UB98	X18HPG_B-r001	1	9.83	0.0045	0.0042	0.000360555	0.0858465	4.59862e+06
LQELDPATYK	Q6UB98	X18HPG_B-r002	1	9.74	0.0038
LQELDPATYK	Q6UB98	X18HPG_B-r003	1	9.82	0.0043
GSMGPMGPSPDLSHIK	Q6UXH8	X18HPG_A-r001	1	13.84	0.0075	0.00766667	0.000152753	0.0199242	8.3943e+06
GSMGPMGPSPDLSHIK	Q6UXH8	X18HPG_A-r002	1	13.78	0.0077
GSMGPMGPSPDLSHIK	Q6UXH8	X18HPG_A-r003	1	13.86	0.0078
GSELCQTALSLHGR	Q6ZMC9	X18HPG_B-r001	1	12.49	0.0285	0.0338333	0.00545374	0.161194	3.70444e+07
GSELCQTALSLHGR	Q6ZMC9	X18HPG_B-r002	1	12.57	0.0336
GSELCQTALSLHGR	Q6ZMC9	X18HPG_B-r003	1	12.62	0.0394
LHPSFDFGQLQTPQPR	Q6ZSG1	X18HPG_B-r001	1	21.72	0.0194	0.0126333	0.00586202	0.464013	1.38324e+07
LHPSFDFGQLQTPQPR	Q6ZSG1	X18HPG_B-r002	1	21.67	0.0091
LHPSFDFGQLQTPQPR	Q6ZSG1	X18HPG_B-r003	1	21.86	0.0094
LYGSVFTGASK	Q6ZSZ6	X18HPG_A-r001	1	10.99	0.0016	0.0028	0.00108167	0.386309	3.06575e+06
LYGSVFTGASK	Q6ZSZ6	X18HPG_A-r002	1	10.97	0.0031
LYGSVFTGASK	Q6ZSZ6	X18HPG_A-r003	1	10.98	0.0037
SSFSMSWTPSVEHSSGTAR	Q6ZT83	X18HPG_C-r001	1	16.6	0.1092	0.0722667	0.0383179	0.53023	7.91254e+07
SSFSMSWTPSVEHSSGTAR	Q6ZT83	X18HPG_C-r002	1	16.59	0.0749
SSFSMSWTPSVEHSSGTAR	Q6ZT83	X18HPG_C-r003	1	16.83	0.0327
LFDGTEPIVLDSLK	Q719H9	X18HPG_B-r001	1	28.29	0.0006	0.0006	0	0	656945
LFDGTEPIVLDSLK	Q719H9	X18HPG_B-r002	1	28.32	0.0006
LFDGTEPIVLDSLK	Q719H9	X18HPG_B-r003	1	28.31	0.0006
YGGVSHHQSHLFHTVSR	Q7L1S5	X18HPG_A-r001	1	4.17	0.0046	0.00473333	0.00061101	0.129087	5.18257e+06
YGGVSHHQSHLFHTVSR	Q7L1S5	X18HPG_A-r002	1	4.21	0.0054
YGGVSHHQSHLFHTVSR	Q7L1S5	X18HPG_A-r003	1	4.1	0.0042
VGADLQDDMR	Q7L5Y1	X18HPG_B-r001	1	6.47	0.0033	0.00396667	0.000907377	0.228751	4.34314e+06
VGADLQDDMR	Q7L5Y1	X18HPG_B-r002	1	6.42	0.0036
VGADLQDDMR	Q7L5Y1	X18HPG_B-r003	1	6.5	0.005
NQAVNFLR	Q7LBR1	X18HPG_C-r001	1	10.42	0.0017	0.00156667	0.000152753	0.0975016	1.71536e+06
NQAVNFLR	Q7LBR1	X18HPG_C-r002	1	10.31	0.0014
NQAVNFLR	Q7LBR1	X18HPG_C-r003	1	10.57	0.0016
IISLFSLLSK	Q7RTS9	X18HPG_A-r001	1	38.14	0.0015	0.00143333	0.00011547	0.0805605	1.56937e+06
IISLFSLLSK	Q7RTS9	X18HPG_A-r002	1	38.1	0.0013
IISLFSLLSK	Q7RTS9	X18HPG_A-r003	1	38.04	0.0015
FYMLSMK	Q7Z4B0	X18HPG_B-r001	1	18.39	0.0008	0.0009	0.000173205	0.19245	985418
FYMLSMK	Q7Z4B0	X18HPG_B-r002	1	18.26	0.0008
FYMLSMK	Q7Z4B0	X18HPG_B-r003	1	18.36	0.0011
NLGFGGGSEENK	Q7Z7G2	X18HPG_B-r001	1	4.92	0.014	0.0123667	0.00148436	0.120029	1.35404e+07
NLGFGGGSEENK	Q7Z7G2	X18HPG_B-r002	1	4.91	0.012
NLGFGGGSEENK	Q7Z7G2	X18HPG_B-r003	1	4.93	0.0111
YIIGHDAGSWLK	Q86SJ6	X18HPG_B-r001	1	17.65	0.0028	0.00313333	0.000305505	0.0975016	3.43072e+06
YIIGHDAGSWLK	Q86SJ6	X18HPG_B-r002	1	17.68	0.0032
YIIGHDAGSWLK	Q86SJ6	X18HPG_B-r003	1	17.61	0.0034
NNSLKPVTLHHPK	Q86T90	X18HPG_B-r001	1	3.38	0.0016	0.00253333	0.00080829	0.319062	2.77377e+06
NNSLKPVTLHHPK	Q86T90	X18HPG_B-r002	1	3.39	0.003
NNSLKPVTLHHPK	Q86T90	X18HPG_B-r003	1	3.39	0.003
ECAISTQAEQEAK	Q86TB3	X18HPG_A-r001	0.83	4.24	0.0006	0.00116667	0.000737111	0.63181	1.27739e+06
ECAISTQAEQEAK	Q86TB3	X18HPG_A-r002	0.83	4.31	0.002
ECAISTQAEQEAK	Q86TB3	X18HPG_A-r003	0.83	4.27	0.0009
SSEEAIQPK	Q86VQ3	X18HPG_A-r001	1	2.51	0.007	0.00616667	0.00135769	0.220167	6.75194e+06
SSEEAIQPK	Q86VQ3	X18HPG_A-r002	1	2.51	0.0046
SSEEAIQPK	Q86VQ3	X18HPG_A-r003	1	2.51	0.0069
LSTEDILTLK	Q86VV8	X18HPG_A-r001	1	21.01	0.0093	0.00896667	0.00162583	0.18132	9.81768e+06
LSTEDILTLK	Q86VV8	X18HPG_A-r002	1	21	0.0104
LSTEDILTLK	Q86VV8	X18HPG_A-r003	1	21.03	0.0072
AFSLSSDLVR	Q86W11	X18HPG_C-r001	1	18.35	0.0011	0.000966667	0.000152753	0.15802	1.05841e+06
AFSLSSDLVR	Q86W11	X18HPG_C-r002	1	18.41	0.001
AFSLSSDLVR	Q86W11	X18HPG_C-r003	1	18.53	0.0008
GHGEWAEAMLPTLGK	Q86YT6	X18HPG_A-r001	1	22.36	0.0016	0.00176667	0.000208167	0.11783	1.93434e+06
GHGEWAEAMLPTLGK	Q86YT6	X18HPG_A-r002	1	22.3	0.0017
GHGEWAEAMLPTLGK	Q86YT6	X18HPG_A-r003	1	22.33	0.002
AQNDTEPIVLEGK	Q8IUK8	X18HPG_B-r001	1	9.26	0.0126	0.0132333	0.0010116	0.0764433	1.44893e+07
AQNDTEPIVLEGK	Q8IUK8	X18HPG_B-r002	1	9.23	0.0127
AQNDTEPIVLEGK	Q8IUK8	X18HPG_B-r003	1	9.29	0.0144
DLFHAELQTR	Q8IVV2	X18HPG_A-r001	1	13.69	0.0015	0.001	0.000458258	0.458258	1.09491e+06
DLFHAELQTR	Q8IVV2	X18HPG_A-r002	1	13.58	0.0009
DLFHAELQTR	Q8IVV2	X18HPG_A-r003	1	13.6	0.0006
SWENIPVTFK	Q8IYD9	X18HPG_C-r001	1	21.89	0.0002	0.0004	0.000173205	0.433013	437964
SWENIPVTFK	Q8IYD9	X18HPG_C-r002	1	21.94	0.0005
SWENIPVTFK	Q8IYD9	X18HPG_C-r003	1	21.94	0.0005
SATTALGDK	Q8IYF1	X18HPG_A-r001	1	2.48	0.0007	0.0013	0.000556776	0.42829	1.42338e+06
SATTALGDK	Q8IYF1	X18HPG_A-r002	1	2.48	0.0014
SATTALGDK	Q8IYF1	X18HPG_A-r003	1	2.48	0.0018
ADVDTKPAYQNLSQK	Q8IYS8	X18HPG_A-r001	1	4.66	0.0102	0.0103667	0.000960902	0.0926915	1.13506e+07
ADVDTKPAYQNLSQK	Q8IYS8	X18HPG_A-r002	1	4.68	0.0095
ADVDTKPAYQNLSQK	Q8IYS8	X18HPG_A-r003	1	4.69	0.0114
GLLLYGPPGTGK	Q8IYT4	X18HPG_B-r001	1	17.41	0.0007	0.000666667	0.000152753	0.229129	729939
GLLLYGPPGTGK	Q8IYT4	X18HPG_B-r002	1	17.41	0.0008
GLLLYGPPGTGK	Q8IYT4	X18HPG_B-r003	1	17.49	0.0005
HFNINNLDNNWLK	Q8IZU8	X18HPG_B-r001	1	23.29	0.0014	0.00216667	0.000802081	0.370191	2.3723e+06
HFNINNLDNNWLK	Q8IZU8	X18HPG_B-r002	1	23.3	0.003
HFNINNLDNNWLK	Q8IZU8	X18HPG_B-r003	1	23.26	0.0021
LPHTEYEIFK	Q8J025	X18HPG_C-r001	1	17.28	0.005	0.0055	0.00104403	0.189824	6.022e+06
LPHTEYEIFK	Q8J025	X18HPG_C-r002	1	17.37	0.0048
LPHTEYEIFK	Q8J025	X18HPG_C-r003	1	17.42	0.0067
ALNGLLYK	Q8N0V3	X18HPG_B-r001	1	12.8	0.0038	0.004	0.000173205	0.0433013	4.37964e+06
ALNGLLYK	Q8N0V3	X18HPG_B-r002	1	12.79	0.0041
ALNGLLYK	Q8N0V3	X18HPG_B-r003	1	12.82	0.0041
NDWSMWK	Q8N1N2	X18HPG_A-r001	1	14.79	0.0007	0.0015	0.0007	0.466667	1.64236e+06
NDWSMWK	Q8N1N2	X18HPG_A-r002	1	14.87	0.0018
NDWSMWK	Q8N1N2	X18HPG_A-r003	1	15.03	0.002
HQSTEGMSIK	Q8N2U9	X18HPG_B-r001	1	2.74	0.0024	0.0064	0.00346554	0.541491	7.00742e+06
HQSTEGMSIK	Q8N2U9	X18HPG_B-r002	1	2.81	0.0083
HQSTEGMSIK	Q8N2U9	X18HPG_B-r003	1	2.84	0.0085
NADVNVLPIPDHK	Q8N3J2	X18HPG_B-r001	1	13.62	0.0071	0.00643333	0.00061101	0.0949757	7.04392e+06
NADVNVLPIPDHK	Q8N3J2	X18HPG_B-r002	1	13.61	0.0063
NADVNVLPIPDHK	Q8N3J2	X18HPG_B-r003	1	13.68	0.0059
FVGVNASDINYSAGR	Q8N4Q0	X18HPG_B-r001	1	14.39	0.0043	0.00363333	0.000702377	0.193315	3.97817e+06
FVGVNASDINYSAGR	Q8N4Q0	X18HPG_B-r002	1	14.45	0.0037
FVGVNASDINYSAGR	Q8N4Q0	X18HPG_B-r003	1	14.45	0.0029
LQGLSSLMYASESK	Q8N584	X18HPG_A-r001	1	21.77	0.0889	0.0999333	0.0109024	0.109097	1.09418e+08
LQGLSSLMYASESK	Q8N584	X18HPG_A-r002	1	21.76	0.1107
LQGLSSLMYASESK	Q8N584	X18HPG_A-r003	1	21.81	0.1002
NGTSALHAAVLSGNIK	Q8N6D5	X18HPG_C-r001	1	12.3	0.1019	0.1008	0.0171764	0.170401	1.10367e+08
NGTSALHAAVLSGNIK	Q8N6D5	X18HPG_C-r002	1	12.34	0.0831
NGTSALHAAVLSGNIK	Q8N6D5	X18HPG_C-r003	1	12.35	0.1174
LLPGSQQK	Q8N8N0	X18HPG_C-r001	1	2.89	0.0027	0.0027	0.0002	0.0740741	2.95625e+06
LLPGSQQK	Q8N8N0	X18HPG_C-r002	1	2.89	0.0025
LLPGSQQK	Q8N8N0	X18HPG_C-r003	1	2.89	0.0029
LLPGVADIR	Q8NA19	X18HPG_A-r001	1	15.73	0.0609	0.0601667	0.00118462	0.019689	6.5877e+07
LLPGVADIR	Q8NA19	X18HPG_A-r002	1	15.69	0.0588
LLPGVADIR	Q8NA19	X18HPG_A-r003	1	15.76	0.0608
LSAGSAALR	Q8NCQ5	X18HPG_B-r001	1	4.02	0.0054	0.00606667	0.000585947	0.0965846	6.64245e+06
LSAGSAALR	Q8NCQ5	X18HPG_B-r002	1	4.01	0.0063
LSAGSAALR	Q8NCQ5	X18HPG_B-r003	1	4.03	0.0065
AFSLSSNLIR	Q8NF99	X18HPG_C-r001	1	19.93	0.0005	0.000566667	0.00011547	0.203771	620448
AFSLSSNLIR	Q8NF99	X18HPG_C-r002	1	20	0.0005
AFSLSSNLIR	Q8NF99	X18HPG_C-r003	1	20.09	0.0007
NYTEDAIASDSEAIK	Q8TAA3	X18HPG_B-r001	1	11.13	0.0023	0.00203333	0.000832666	0.409508	2.22632e+06
NYTEDAIASDSEAIK	Q8TAA3	X18HPG_B-r002	1	10.99	0.0011
NYTEDAIASDSEAIK	Q8TAA3	X18HPG_B-r003	1	11.07	0.0027
ASHVPNGTLR	Q8TAI1	X18HPG_B-r001	1	2.82	0.0008	0.0009	0.000173205	0.19245	985418
ASHVPNGTLR	Q8TAI1	X18HPG_B-r002	1	2.81	0.0011
ASHVPNGTLR	Q8TAI1	X18HPG_B-r003	1	2.82	0.0008
GIIDDVMK	Q8TAP6	X18HPG_C-r001	1	15.07	0.0018	0.0014	0.0004	0.285714	1.53287e+06
GIIDDVMK	Q8TAP6	X18HPG_C-r002	1	15.08	0.0014
GIIDDVMK	Q8TAP6	X18HPG_C-r003	1	15.22	0.001
STLTQHQIIHTR	Q8TB69	X18HPG_C-r001	1	4.27	0.0014	0.0016	0.00043589	0.272431	1.75185e+06
STLTQHQIIHTR	Q8TB69	X18HPG_C-r002	1	4.31	0.0013
STLTQHQIIHTR	Q8TB69	X18HPG_C-r003	1	4.32	0.0021
GADMNGLPTK	Q8TCD1	X18HPG_C-r001	1	4.3	0.0039	0.0035	0.000608276	0.173793	3.83218e+06
GADMNGLPTK	Q8TCD1	X18HPG_C-r002	1	4.29	0.0028
GADMNGLPTK	Q8TCD1	X18HPG_C-r003	1	4.33	0.0038
YNFTPDPDFK	Q8TDF5	X18HPG_B-r001	1	15.61	0.0008	0.0007	0.0001	0.142857	766436
YNFTPDPDFK	Q8TDF5	X18HPG_B-r002	1	15.63	0.0006
YNFTPDPDFK	Q8TDF5	X18HPG_B-r003	1	15.54	0.0007
NTIDSTSSFSQFR	Q8TDN4	X18HPG_A-r001	1	13.11	0.025	0.0239	0.00190526	0.0797178	2.61683e+07
NTIDSTSSFSQFR	Q8TDN4	X18HPG_A-r002	1	13	0.0217
NTIDSTSSFSQFR	Q8TDN4	X18HPG_A-r003	1	13.11	0.025
GPQGSPLLSR	Q8TEP8	X18HPG_C-r001	1	5.7	0.0012	0.0013	0.0001	0.0769231	1.42338e+06
GPQGSPLLSR	Q8TEP8	X18HPG_C-r002	1	5.73	0.0013
GPQGSPLLSR	Q8TEP8	X18HPG_C-r003	1	5.78	0.0014
AQTVDTEIAK	Q8TF05	X18HPG_A-r001	1	3.62	0.011	0.0096	0.00127671	0.132991	1.05111e+07
AQTVDTEIAK	Q8TF05	X18HPG_A-r002	1	3.61	0.0093
AQTVDTEIAK	Q8TF05	X18HPG_A-r003	1	3.63	0.0085
GVAGENLLTPR	Q8WU67	X18HPG_B-r001	1	11.45	0.0014	0.0012	0.00034641	0.288675	1.31389e+06
GVAGENLLTPR	Q8WU67	X18HPG_B-r002	1	11.37	0.0008
GVAGENLLTPR	Q8WU67	X18HPG_B-r003	1	11.48	0.0014
NFVSHLNQR	Q8WVD3	X18HPG_A-r001	1	4.89	0.002	0.00143333	0.000550757	0.384249	1.56937e+06
NFVSHLNQR	Q8WVD3	X18HPG_A-r002	1	4.94	0.0014
NFVSHLNQR	Q8WVD3	X18HPG_A-r003	1	4.98	0.0009
LYHSINENGYK	Q92539	X18HPG_A-r001	1	4.04	0.0018	0.0015	0.000519615	0.34641	1.64236e+06
LYHSINENGYK	Q92539	X18HPG_A-r002	1	4.04	0.0009
LYHSINENGYK	Q92539	X18HPG_A-r003	1	4.15	0.0018
ASGPGDPAPAGHLDPR	Q92618	X18HPG_C-r001	1	4.38	0.0637	0.0654333	0.0119943	0.183306	7.16436e+07
ASGPGDPAPAGHLDPR	Q92618	X18HPG_C-r002	1	4.38	0.0782
ASGPGDPAPAGHLDPR	Q92618	X18HPG_C-r003	1	4.41	0.0544
SPVGTLVTK	Q92750	X18HPG_A-r001	1	5.84	0.0018	0.00163333	0.000472582	0.289336	1.78835e+06
SPVGTLVTK	Q92750	X18HPG_A-r002	1	5.83	0.002
SPVGTLVTK	Q92750	X18HPG_A-r003	1	5.83	0.0011
GPSADLLEDLSESR	Q92908	X18HPG_A-r001	1	22.73	0.0025	0.00276667	0.00023094	0.0834723	3.02925e+06
GPSADLLEDLSESR	Q92908	X18HPG_A-r002	1	22.75	0.0029
GPSADLLEDLSESR	Q92908	X18HPG_A-r003	1	22.79	0.0029
TLYDESCSK	Q969U7	X18HPG_C-r001	1	3.24	0.0041	0.0043	0.000264575	0.0615291	4.70811e+06
TLYDESCSK	Q969U7	X18HPG_C-r002	1	3.27	0.0046
TLYDESCSK	Q969U7	X18HPG_C-r003	1	3.29	0.0042
HGSGTQYVSTR	Q96B23	X18HPG_C-r001	1	2.24	0.0108	0.0113	0.0007	0.0619469	1.23725e+07
HGSGTQYVSTR	Q96B23	X18HPG_C-r002	1	2.27	0.011
HGSGTQYVSTR	Q96B23	X18HPG_C-r003	1	2.04	0.0121
NCGQEPTLK	Q96BD8	X18HPG_B-r001	1	3.01	0.0554	0.0551333	0.00690386	0.125221	6.0366e+07
NCGQEPTLK	Q96BD8	X18HPG_B-r002	1	3.01	0.0619
NCGQEPTLK	Q96BD8	X18HPG_B-r003	1	3.01	0.0481
AELHLSTER	Q96CS2	X18HPG_B-r001	1	4.17	0.002	0.00176667	0.000404145	0.228761	1.93434e+06
AELHLSTER	Q96CS2	X18HPG_B-r002	1	4.19	0.0013
AELHLSTER	Q96CS2	X18HPG_B-r003	1	4.18	0.002
ASLPVIATVFDK	Q96DM3	X18HPG_C-r001	1	28.74	0.0015	0.00156667	0.00011547	0.0737043	1.71536e+06
ASLPVIATVFDK	Q96DM3	X18HPG_C-r002	1	28.8	0.0015
ASLPVIATVFDK	Q96DM3	X18HPG_C-r003	1	28.89	0.0017
DLIHDVSFDFHGR	Q96EE3	X18HPG_B-r001	1	22.2	0.0314	0.0314	0.006	0.191083	3.43801e+07
DLIHDVSFDFHGR	Q96EE3	X18HPG_B-r002	1	22.21	0.0254
DLIHDVSFDFHGR	Q96EE3	X18HPG_B-r003	1	22.22	0.0374
LAYGYGPGSLR	Q96EN8	X18HPG_A-r001	1	11.55	0.0016	0.00126667	0.000351188	0.277254	1.38688e+06
LAYGYGPGSLR	Q96EN8	X18HPG_A-r002	1	11.53	0.0013
LAYGYGPGSLR	Q96EN8	X18HPG_A-r003	1	11.57	0.0009
YGPLQELEETAAR	Q96EQ8	X18HPG_C-r001	1	22.52	0.0019	0.00143333	0.000503322	0.351155	1.56937e+06
YGPLQELEETAAR	Q96EQ8	X18HPG_C-r002	1	22.58	0.0009
YGPLQELEETAAR	Q96EQ8	X18HPG_C-r003	1	22.27	0.0015
LSSNFSEIDAGLFSQGK	Q96FQ7	X18HPG_C-r001	1	25.2	0.006	0.00796667	0.00195021	0.244797	8.72278e+06
LSSNFSEIDAGLFSQGK	Q96FQ7	X18HPG_C-r002	1	25.25	0.008
LSSNFSEIDAGLFSQGK	Q96FQ7	X18HPG_C-r003	1	25.4	0.0099
LDDTQASR	Q96FV9	X18HPG_C-r001	1	1.46	0.0221	0.0758667	0.0916583	1.20815	8.30671e+07
LDDTQASR	Q96FV9	X18HPG_C-r002	1	1.46	0.0238
LDDTQASR	Q96FV9	X18HPG_C-r003	1	0.89	0.1817
LEPIWNEVGLEMK	Q96JJ7	X18HPG_A-r001	1	30.32	0.0826	0.0758	0.0068	0.0897098	8.29941e+07
LEPIWNEVGLEMK	Q96JJ7	X18HPG_A-r002	1	30.33	0.0758
LEPIWNEVGLEMK	Q96JJ7	X18HPG_A-r003	1	30.32	0.069
EFPNQESLLK	Q96K83	X18HPG_A-r001	1	14.06	0.0006	0.000666667	0.00011547	0.173205	729939
EFPNQESLLK	Q96K83	X18HPG_A-r002	1	14.07	0.0008
EFPNQESLLK	Q96K83	X18HPG_A-r003	1	14.13	0.0006
IVHCEGIVSWDNLYR	Q96KH6	X18HPG_B-r001	1	24.57	0.002	0.00346667	0.00280416	0.808893	3.79568e+06
IVHCEGIVSWDNLYR	Q96KH6	X18HPG_B-r002	1	24.55	0.0017
IVHCEGIVSWDNLYR	Q96KH6	X18HPG_B-r003	1	24.59	0.0067
YPSLSIHGIEGAFDEPGTK	Q96KN2	X18HPG_B-r001	1	25.43	0.0155	0.0151	0.0004	0.0264901	1.65331e+07
YPSLSIHGIEGAFDEPGTK	Q96KN2	X18HPG_B-r002	1	25.27	0.0151
YPSLSIHGIEGAFDEPGTK	Q96KN2	X18HPG_B-r003	1	25.32	0.0147
DVGAQILLHSHK	Q96KP4	X18HPG_B-r001	1	9.29	0.0089	0.00893333	0.000450925	0.0504767	9.78119e+06
DVGAQILLHSHK	Q96KP4	X18HPG_B-r002	1	9.25	0.0094
DVGAQILLHSHK	Q96KP4	X18HPG_B-r003	1	9.29	0.0085
LVESNNAQIK	Q96M91	X18HPG_C-r001	1	3.1	0.0005	0.000733333	0.000208167	0.283864	802933
LVESNNAQIK	Q96M91	X18HPG_C-r002	1	3.1	0.0009
LVESNNAQIK	Q96M91	X18HPG_C-r003	1	3.14	0.0008
YPNPMNPSVLGVDVLQR	Q96N28	X18HPG_A-r001	1	28.88	0.006	0.00593333	0.000503322	0.0848296	6.49646e+06
YPNPMNPSVLGVDVLQR	Q96N28	X18HPG_A-r002	1	28.87	0.0064
YPNPMNPSVLGVDVLQR	Q96N28	X18HPG_A-r003	1	28.93	0.0054
MQGQGALK	Q96N68	X18HPG_B-r001	1	2.36	0.0038	0.00343333	0.000404145	0.117712	3.75919e+06
MQGQGALK	Q96N68	X18HPG_B-r002	1	2.38	0.0035
MQGQGALK	Q96N68	X18HPG_B-r003	1	2.38	0.003
AFSQSSNLFR	Q96N95	X18HPG_A-r001	1	12.09	0.0018	0.0018	0.0002	0.111111	1.97084e+06
AFSQSSNLFR	Q96N95	X18HPG_A-r002	1	11.95	0.002
AFSQSSNLFR	Q96N95	X18HPG_A-r003	1	12.04	0.0016
VVLVQGPQK	Q96ND0	X18HPG_C-r001	1	5.29	0.0042	0.00466667	0.000503322	0.107855	5.10958e+06
VVLVQGPQK	Q96ND0	X18HPG_C-r002	1	5.31	0.0052
VVLVQGPQK	Q96ND0	X18HPG_C-r003	1	5.37	0.0046
SPFQLSEGK	Q96P15	X18HPG_A-r001	1	7.97	0.002	0.00186667	0.00023094	0.123718	2.04383e+06
SPFQLSEGK	Q96P15	X18HPG_A-r002	1	7.97	0.002
SPFQLSEGK	Q96P15	X18HPG_A-r003	1	8	0.0016
SVYENDVLEQLK	Q96P16	X18HPG_C-r001	1	18.81	0.0005	0.000566667	5.7735e-05	0.101885	620448
SVYENDVLEQLK	Q96P16	X18HPG_C-r002	1	18.85	0.0006
SVYENDVLEQLK	Q96P16	X18HPG_C-r003	1	19.04	0.0006
ADLTGISPSPNLYLSK	Q96P63	X18HPG_B-r001	1	21.2	0.0009	0.0008	0.0001	0.125	875927
ADLTGISPSPNLYLSK	Q96P63	X18HPG_B-r002	1	21.1	0.0008
ADLTGISPSPNLYLSK	Q96P63	X18HPG_B-r003	1	21.14	0.0007
TSPQELSEELSR	Q96PU5	X18HPG_A-r001	1	12.05	0.0031	0.00313333	0.000152753	0.0487508	3.43072e+06
TSPQELSEELSR	Q96PU5	X18HPG_A-r002	1	11.98	0.0033
TSPQELSEELSR	Q96PU5	X18HPG_A-r003	1	12.06	0.003
LEIEIQDAWK	Q96RT6	X18HPG_C-r001	1	22.71	0.0041	0.00386667	0.000493288	0.127575	4.23365e+06
LEIEIQDAWK	Q96RT6	X18HPG_C-r002	1	22.71	0.0033
LEIEIQDAWK	Q96RT6	X18HPG_C-r003	1	22.79	0.0042
HTYEIPLVLVGNK	Q99578	X18HPG_C-r001	1	23.62	0.0406	0.0328333	0.00952908	0.290226	3.59495e+07
HTYEIPLVLVGNK	Q99578	X18HPG_C-r002	1	23.66	0.0357
HTYEIPLVLVGNK	Q99578	X18HPG_C-r003	1	23.74	0.0222
VSSPVFGATSSIK	Q99708	X18HPG_A-r001	1	13.06	0.0017	0.00153333	0.000152753	0.0996212	1.67886e+06
VSSPVFGATSSIK	Q99708	X18HPG_A-r002	1	13.05	0.0014
VSSPVFGATSSIK	Q99708	X18HPG_A-r003	1	13.11	0.0015
INEGLEHLAK	Q99747	X18HPG_A-r001	1	5.9	0.0164	0.0168333	0.000378594	0.0224907	1.8431e+07
INEGLEHLAK	Q99747	X18HPG_A-r002	1	5.9	0.0171
INEGLEHLAK	Q99747	X18HPG_A-r003	1	5.89	0.017
ISEQFSAMFR	Q9BUF5	X18HPG_A-r001	1	19.67	0.1289	0.126233	0.00247857	0.0196349	1.38214e+08
ISEQFSAMFR	Q9BUF5	X18HPG_A-r002	1	19.67	0.1258
ISEQFSAMFR	Q9BUF5	X18HPG_A-r003	1	19.71	0.124
FYIEGSEPGK	Q9BVV7	X18HPG_C-r001	1	7.59	0.0026	0.0027	0.000360555	0.133539	2.95625e+06
FYIEGSEPGK	Q9BVV7	X18HPG_C-r002	1	7.6	0.0024
FYIEGSEPGK	Q9BVV7	X18HPG_C-r003	1	7.68	0.0031
GKPPNVSVFEPK	Q9BXA9	X18HPG_A-r001	1	10.09	0.002	0.00236667	0.000321455	0.135826	2.59128e+06
GKPPNVSVFEPK	Q9BXA9	X18HPG_A-r002	1	10.06	0.0026
GKPPNVSVFEPK	Q9BXA9	X18HPG_A-r003	1	10.11	0.0025
NDFSIWSILR	Q9BXW6	X18HPG_A-r001	1	36.25	0.0007	0.000766667	5.7735e-05	0.0753066	839430
NDFSIWSILR	Q9BXW6	X18HPG_A-r002	1	36.25	0.0008
NDFSIWSILR	Q9BXW6	X18HPG_A-r003	1	36.14	0.0008
LDSISGNLQR	Q9BXX0	X18HPG_B-r001	1	6.11	0.0022	0.00193333	0.000305505	0.15802	2.11682e+06
LDSISGNLQR	Q9BXX0	X18HPG_B-r002	1	6.09	0.002
LDSISGNLQR	Q9BXX0	X18HPG_B-r003	1	6.12	0.0016
INLNYAGDDLR	Q9BXX2	X18HPG_C-r001	1	13.8	0.0017	0.0012	0.000556776	0.46398	1.31389e+06
INLNYAGDDLR	Q9BXX2	X18HPG_C-r002	1	13.8	0.0006
INLNYAGDDLR	Q9BXX2	X18HPG_C-r003	1	13.93	0.0013
AGAVGAHLPASGLDIFGDLK	Q9BY50	X18HPG_A-r001	1	30.25	0.0045	0.00403333	0.00064291	0.159399	4.41613e+06
AGAVGAHLPASGLDIFGDLK	Q9BY50	X18HPG_A-r002	1	30.4	0.0043
AGAVGAHLPASGLDIFGDLK	Q9BY50	X18HPG_A-r003	1	30.25	0.0033
DLALDGGLQR	Q9BYG4	X18HPG_B-r001	1	10.73	0.0027	0.0029	0.0002	0.0689655	3.17524e+06
DLALDGGLQR	Q9BYG4	X18HPG_B-r002	1	10.8	0.0029
DLALDGGLQR	Q9BYG4	X18HPG_B-r003	1	10.83	0.0031
LFEAFGNIEECTILR	Q9BZC1	X18HPG_C-r001	1	52.99	9.8164	19.6903	9.39099	0.476935	2.15591e+10
LFEAFGNIEECTILR	Q9BZC1	X18HPG_C-r002	1	52.95	20.7452
LFEAFGNIEECTILR	Q9BZC1	X18HPG_C-r003	1	52.96	28.5093
HPYSVQTQLSTEAK	Q9BZP3	X18HPG_C-r001	1	6.24	0.0085	0.00703333	0.00150111	0.213428	7.70086e+06
HPYSVQTQLSTEAK	Q9BZP3	X18HPG_C-r002	1	6.25	0.0071
HPYSVQTQLSTEAK	Q9BZP3	X18HPG_C-r003	1	6.34	0.0055
TTSLGDDLDK	Q9C091	X18HPG_A-r001	1	4.96	0.0008	0.0007	0.000173205	0.247436	766436
TTSLGDDLDK	Q9C091	X18HPG_A-r002	1	4.96	0.0005
TTSLGDDLDK	Q9C091	X18HPG_A-r003	1	5	0.0008
HPDLEPILR	Q9C0B9	X18HPG_A-r001	1	12.06	0.0012	0.000933333	0.000251661	0.269637	1.02192e+06
HPDLEPILR	Q9C0B9	X18HPG_A-r002	1	12	0.0007
HPDLEPILR	Q9C0B9	X18HPG_A-r003	1	12.15	0.0009
DSSLTNTAVQSK	Q9C0F0	X18HPG_A-r001	1	3.19	0.0015	0.00226667	0.00107858	0.475844	2.48179e+06
DSSLTNTAVQSK	Q9C0F0	X18HPG_A-r002	1	3.2	0.0035
DSSLTNTAVQSK	Q9C0F0	X18HPG_A-r003	1	3.21	0.0018
HLNTHLLGK	Q9C0G0	X18HPG_A-r001	0.83	4.96	0.0096	0.00706667	0.00237136	0.335569	7.73736e+06
HLNTHLLGK	Q9C0G0	X18HPG_A-r002	0.83	4.93	0.0049
HLNTHLLGK	Q9C0G0	X18HPG_A-r003	0.83	4.94	0.0067
STVEELHEPIPSLFR	Q9GZX9	X18HPG_B-r001	1	24.32	0.0039	0.00356667	0.000288675	0.080937	3.90518e+06
STVEELHEPIPSLFR	Q9GZX9	X18HPG_B-r002	1	24.34	0.0034
STVEELHEPIPSLFR	Q9GZX9	X18HPG_B-r003	1	24.33	0.0034
LLLDGAPLIAIHK	Q9H0R4	X18HPG_A-r001	1	25.96	0.0029	0.0028	0.000264575	0.0944911	3.06575e+06
LLLDGAPLIAIHK	Q9H0R4	X18HPG_A-r002	1	25.97	0.003
LLLDGAPLIAIHK	Q9H0R4	X18HPG_A-r003	1	25.99	0.0025
VSDINDNEPK	Q9H159	X18HPG_A-r001	1	2.51	0.0018	0.0018	0.0009	0.5	1.97084e+06
VSDINDNEPK	Q9H159	X18HPG_A-r002	1	2.48	0.0009
VSDINDNEPK	Q9H159	X18HPG_A-r003	1	2.53	0.0027
LGTLFFSLEYNFER	Q9H2B2	X18HPG_C-r001	0	#N/A	#N/A	#N/A	#N/A	#N/A	#N/A
LGTLFFSLEYNFER	Q9H2B2	X18HPG_C-r002	1	51.79	0.3268
LGTLFFSLEYNFER	Q9H2B2	X18HPG_C-r003	0	#N/A	#N/A
SVIQEMEGLK	Q9H2F9	X18HPG_B-r001	1	18.09	0.0008	0.000666667	0.00023094	0.34641	729939
SVIQEMEGLK	Q9H2F9	X18HPG_B-r002	1	18.04	0.0004
SVIQEMEGLK	Q9H2F9	X18HPG_B-r003	1	18.12	0.0008
YLSVSNAVSYR	Q9H3N8	X18HPG_C-r001	1	12.85	0.0005	0.0004	0.000173205	0.433013	437964
YLSVSNAVSYR	Q9H3N8	X18HPG_C-r002	1	12.68	0.0005
YLSVSNAVSYR	Q9H3N8	X18HPG_C-r003	1	12.89	0.0002
APSDSNSKPIK	Q9H5I5	X18HPG_A-r001	1	1.61	0.0012	0.00163333	0.00051316	0.31418	1.78835e+06
APSDSNSKPIK	Q9H5I5	X18HPG_A-r002	1	1.62	0.0015
APSDSNSKPIK	Q9H5I5	X18HPG_A-r003	1	1.63	0.0022
SGSPDLSEDQYFVK	Q9H706	X18HPG_B-r001	1	14.28	0.0018	0.00163333	0.000568624	0.348137	1.78835e+06
SGSPDLSEDQYFVK	Q9H706	X18HPG_B-r002	1	14.32	0.0021
SGSPDLSEDQYFVK	Q9H706	X18HPG_B-r003	1	14.36	0.001
IPSFGFSVVEK	Q9H777	X18HPG_C-r001	1	23.29	0.0021	0.0023	0.00072111	0.313526	2.51829e+06
IPSFGFSVVEK	Q9H777	X18HPG_C-r002	1	23.42	0.0017
IPSFGFSVVEK	Q9H777	X18HPG_C-r003	1	23.5	0.0031
AYMLHIGTLDK	Q9H939	X18HPG_C-r001	1	16.51	0.0268	0.0325667	0.014441	0.44343	3.56575e+07
AYMLHIGTLDK	Q9H939	X18HPG_C-r002	1	16.56	0.049
AYMLHIGTLDK	Q9H939	X18HPG_C-r003	1	16.66	0.0219
DLDEGINAEMK	Q9HBT6	X18HPG_B-r001	1	9.46	0.0004	0.000533333	0.00011547	0.216506	583952
DLDEGINAEMK	Q9HBT6	X18HPG_B-r002	1	9.47	0.0006
DLDEGINAEMK	Q9HBT6	X18HPG_B-r003	1	9.68	0.0006
LQVEFDELFLR	Q9HCE0	X18HPG_B-r001	1	33.56	0.1016	0.111067	0.00992841	0.0893915	1.21608e+08
LQVEFDELFLR	Q9HCE0	X18HPG_B-r002	1	33.52	0.1214
LQVEFDELFLR	Q9HCE0	X18HPG_B-r003	1	33.45	0.1102
VLPEVDLDSGK	Q9HCE3	X18HPG_A-r001	1	12.58	0.0008	0.000733333	0.00011547	0.157459	802933
VLPEVDLDSGK	Q9HCE3	X18HPG_A-r002	1	12.58	0.0008
VLPEVDLDSGK	Q9HCE3	X18HPG_A-r003	1	12.63	0.0006
HEQILVLDPPTDLK	Q9P0L0	X18HPG_C-r001	0.83	21.04	0.0629	0.0564	0.00578878	0.102638	6.17529e+07
HEQILVLDPPTDLK	Q9P0L0	X18HPG_C-r002	0.83	21.1	0.0545
HEQILVLDPPTDLK	Q9P0L0	X18HPG_C-r003	0.83	21.2	0.0518
RPVPDPDLQR	Q9P0U4	X18HPG_B-r001	1	4.18	0.0018	0.0014	0.000608276	0.434483	1.53287e+06
RPVPDPDLQR	Q9P0U4	X18HPG_B-r002	1	4.13	0.0007
RPVPDPDLQR	Q9P0U4	X18HPG_B-r003	1	4.21	0.0017
AGSISTLDSLDFAR	Q9P260	X18HPG_B-r001	1	22.15	0.0021	0.00223333	0.00011547	0.051703	2.4453e+06
AGSISTLDSLDFAR	Q9P260	X18HPG_B-r002	1	22.15	0.0023
AGSISTLDSLDFAR	Q9P260	X18HPG_B-r003	1	22.19	0.0023
HSTNFVSR	Q9P2G3	X18HPG_A-r001	1	2.61	0.0041	0.00253333	0.00150444	0.593857	2.77377e+06
HSTNFVSR	Q9P2G3	X18HPG_A-r002	1	2.48	0.0011
HSTNFVSR	Q9P2G3	X18HPG_A-r003	1	2.52	0.0024
VEESGLESEGIFR	Q9P2N2	X18HPG_C-r001	1	15.76	0.0033	0.00356667	0.000929157	0.260511	3.90518e+06
VEESGLESEGIFR	Q9P2N2	X18HPG_C-r002	1	15.8	0.0046
VEESGLESEGIFR	Q9P2N2	X18HPG_C-r003	1	15.74	0.0028
IASATHNIYAYR	Q9P2X3	X18HPG_A-r001	1	6.45	0.0002	0.000133333	5.7735e-05	0.433013	145988
IASATHNIYAYR	Q9P2X3	X18HPG_A-r002	1	6.46	0.0001
IASATHNIYAYR	Q9P2X3	X18HPG_A-r003	1	6.48	0.0001
YLGNTVDLSSFDFR	Q9UBB5	X18HPG_C-r001	1	27.51	0.0014	0.0017	0.000264575	0.155632	1.86135e+06
YLGNTVDLSSFDFR	Q9UBB5	X18HPG_C-r002	1	27.55	0.0019
YLGNTVDLSSFDFR	Q9UBB5	X18HPG_C-r003	1	27.61	0.0018
DLDIEPGGHWRPK	Q9UBX8	X18HPG_C-r001	1	11.83	0.0089	0.00496667	0.00344287	0.693195	5.43805e+06
DLDIEPGGHWRPK	Q9UBX8	X18HPG_C-r002	1	11.84	0.0035
DLDIEPGGHWRPK	Q9UBX8	X18HPG_C-r003	1	11.82	0.0025
GTPEETGSYLVSK	Q9UDY8	X18HPG_B-r001	1	7.4	0.0019	0.00216667	0.000305505	0.141002	2.3723e+06
GTPEETGSYLVSK	Q9UDY8	X18HPG_B-r002	1	7.41	0.0021
GTPEETGSYLVSK	Q9UDY8	X18HPG_B-r003	1	7.4	0.0025
AVDPGLPSVK	Q9UIS9	X18HPG_A-r001	1	9.11	0.0031	0.00296667	0.000152753	0.0514896	3.24823e+06
AVDPGLPSVK	Q9UIS9	X18HPG_A-r002	1	9.13	0.0028
AVDPGLPSVK	Q9UIS9	X18HPG_A-r003	1	9.16	0.003
LGFDLFK	Q9UIV8	X18HPG_C-r001	1	25.43	0.0003	0.000333333	5.7735e-05	0.173205	364970
LGFDLFK	Q9UIV8	X18HPG_C-r002	1	25.5	0.0004
LGFDLFK	Q9UIV8	X18HPG_C-r003	1	25.55	0.0003
DVVDNPHSGLAGK	Q9UJ96	X18HPG_C-r001	1	3.49	0.0008	0.00166667	0.0015885	0.9531	1.82485e+06
DVVDNPHSGLAGK	Q9UJ96	X18HPG_C-r002	1	3.56	0.0007
DVVDNPHSGLAGK	Q9UJ96	X18HPG_C-r003	1	3.55	0.0035
SGFTYSCPHCGK	Q9UL36	X18HPG_B-r001	1	7.03	0.0008	0.000666667	0.000321455	0.482183	729939
SGFTYSCPHCGK	Q9UL36	X18HPG_B-r002	1	7.27	0.0009
SGFTYSCPHCGK	Q9UL36	X18HPG_B-r003	1	7.29	0.0003
DQYLLVIQAK	Q9ULB5	X18HPG_A-r001	1	18.65	0.0027	0.0026	0.000556776	0.214145	2.84676e+06
DQYLLVIQAK	Q9ULB5	X18HPG_A-r002	1	18.52	0.0031
DQYLLVIQAK	Q9ULB5	X18HPG_A-r003	1	18.56	0.002
ISAAGYPSR	Q9ULV0	X18HPG_A-r001	1	3.25	0.017	0.0447333	0.0242044	0.541082	4.89789e+07
ISAAGYPSR	Q9ULV0	X18HPG_A-r002	1	3.36	0.0616
ISAAGYPSR	Q9ULV0	X18HPG_A-r003	1	3.37	0.0556
DLQTFSPK	Q9UNA4	X18HPG_C-r001	1	6.72	0.0029	0.0025	0.00034641	0.138564	2.73727e+06
DLQTFSPK	Q9UNA4	X18HPG_C-r002	1	6.73	0.0023
DLQTFSPK	Q9UNA4	X18HPG_C-r003	1	6.76	0.0023
IRPGEFEQFESTIGFK	Q9Y2J2	X18HPG_A-r001	1	25.99	0.0464	0.0484667	0.00179258	0.0369858	5.30666e+07
IRPGEFEQFESTIGFK	Q9Y2J2	X18HPG_A-r002	1	25.99	0.0496
IRPGEFEQFESTIGFK	Q9Y2J2	X18HPG_A-r003	1	26.02	0.0494
TSLHYPESFNHPFHQK	Q9Y2L5	X18HPG_B-r001	1	11.14	0.079	0.0909333	0.0169223	0.186095	9.95637e+07
TSLHYPESFNHPFHQK	Q9Y2L5	X18HPG_B-r002	1	11.12	0.0835
TSLHYPESFNHPFHQK	Q9Y2L5	X18HPG_B-r003	1	11.18	0.1103
FPLDEADPR	Q9Y2V3	X18HPG_C-r001	1	9.15	0.0095	0.0117	0.00355387	0.30375	1.28104e+07
FPLDEADPR	Q9Y2V3	X18HPG_C-r002	1	9.64	0.0098
FPLDEADPR	Q9Y2V3	X18HPG_C-r003	1	9.64	0.0158
AEDENETLR	Q9Y4B5	X18HPG_B-r001	1	2.32	0.0046	0.0054	0.0008	0.148148	5.91251e+06
AEDENETLR	Q9Y4B5	X18HPG_B-r002	1	2.31	0.0054
AEDENETLR	Q9Y4B5	X18HPG_B-r003	1	2.31	0.0062
LGMLKPHCTVSFGLLSR	Q9Y4E6	X18HPG_B-r001	1	25.5	0.0065	0.0076	0.0011	0.144737	8.32131e+06
LGMLKPHCTVSFGLLSR	Q9Y4E6	X18HPG_B-r002	1	25.53	0.0076
LGMLKPHCTVSFGLLSR	Q9Y4E6	X18HPG_B-r003	1	25.6	0.0087
GIQYSLNVADR	Q9Y4J8	X18HPG_C-r001	1	12.36	0.001	0.0009	0.0001	0.111111	985418
GIQYSLNVADR	Q9Y4J8	X18HPG_C-r002	1	12.37	0.0009
GIQYSLNVADR	Q9Y4J8	X18HPG_C-r003	1	12.49	0.0008
GAILTGPPGTGK	Q9Y4W6	X18HPG_A-r001	1	6.91	0.0029	0.00303333	0.000152753	0.050358	3.32122e+06
GAILTGPPGTGK	Q9Y4W6	X18HPG_A-r002	1	6.9	0.0032
GAILTGPPGTGK	Q9Y4W6	X18HPG_A-r003	1	6.91	0.003
GIFHFQLGR	Q9Y5B0	X18HPG_B-r001	1	20.66	0.0297	0.0255667	0.0228817	0.894983	2.79932e+07
GIFHFQLGR	Q9Y5B0	X18HPG_B-r002	1	20.62	0.0461
GIFHFQLGR	Q9Y5B0	X18HPG_B-r003	1	19.94	0.0009
SQLMNLIR	Q9Y5U9	X18HPG_A-r001	1	17.48	0.0253	0.0251333	0.000378594	0.0150634	2.75187e+07
SQLMNLIR	Q9Y5U9	X18HPG_A-r002	1	17.45	0.0254
SQLMNLIR	Q9Y5U9	X18HPG_A-r003	1	17.49	0.0247
ATQTEVKPSVR	Q9Y5X9	X18HPG_C-r001	1	2.57	0.0032	0.00343333	0.000873689	0.254473	3.75919e+06
ATQTEVKPSVR	Q9Y5X9	X18HPG_C-r002	1	2.56	0.0027
ATQTEVKPSVR	Q9Y5X9	X18HPG_C-r003	1	2.52	0.0044
HYEHLGR	Q9Y6Q6	X18HPG_B-r001	1	1.82	0.0024	0.002	0.000360555	0.180278	2.18982e+06
HYEHLGR	Q9Y6Q6	X18HPG_B-r002	1	1.84	0.0019
HYEHLGR	Q9Y6Q6	X18HPG_B-r003	1	1.86	0.0017
TMPNLQPISALPTK	Q9Y6X0	X18HPG_A-r001	1	21.21	0.0148	0.0133667	0.00124231	0.0929409	1.46353e+07
TMPNLQPISALPTK	Q9Y6X0	X18HPG_A-r002	1	21.2	0.0127
TMPNLQPISALPTK	Q9Y6X0	X18HPG_A-r003	1	21.24	0.0126

## Sheet: Liver tissue
Peptide Sequence	Protein Name	Replicate Name	Peptide Peak Found Ratio	Peptide Retention Time	Ratio To Standard	Average Ratio	Standard deviation	CV, %	Copy number per one cell of Liver tissue
GDAAEMER	A0PJZ0	X18HLV_B-r001	1	2.01	0.0146	0.0150667	0.000416333	0.0276327	1.01945e+07
GDAAEMER	A0PJZ0	X18HLV_B-r002	1	2.03	0.0154
GDAAEMER	A0PJZ0	X18HLV_B-r003	1	2.03	0.0152
DFPDSFQAGSPGHLGVIR	A1YPR0	X18HLV_B-r001	1	21.71	0.003	0.00296667	0.000750555	0.252996	2.00733e+06
DFPDSFQAGSPGHLGVIR	A1YPR0	X18HLV_B-r002	1	21.75	0.0037
DFPDSFQAGSPGHLGVIR	A1YPR0	X18HLV_B-r003	1	21.36	0.0022
KPDLTAIDNFGR	A6NC57	X18HLV_C-r001	1	14.18	0.001	0.00253333	0.00138684	0.547438	1.71413e+06
KPDLTAIDNFGR	A6NC57	X18HLV_C-r002	1	14.66	0.0037
KPDLTAIDNFGR	A6NC57	X18HLV_C-r003	1	14.27	0.0029
LPGTSHGGSK	A6NHR9	X18HLV_B-r001	1	1.49	0.3967	0.433167	0.0418762	0.0966745	2.93093e+08
LPGTSHGGSK	A6NHR9	X18HLV_B-r002	1	1.49	0.4789
LPGTSHGGSK	A6NHR9	X18HLV_B-r003	1	1.49	0.4239
IFSGYLHSDK	A6NKL6	X18HLV_B-r001	1	8.12	0.0006	0.0006	0	0	405978
IFSGYLHSDK	A6NKL6	X18HLV_B-r002	1	8.15	0.0006
IFSGYLHSDK	A6NKL6	X18HLV_B-r003	1	8.05	0.0006
LQAAVADSAGPK	A6NLF2	X18HLV_B-r001	0.83	3.63	0.001	0.000933333	0.000305505	0.327327	631521
LQAAVADSAGPK	A6NLF2	X18HLV_B-r002	0.83	3.67	0.0012
LQAAVADSAGPK	A6NLF2	X18HLV_B-r003	0.83	3.64	0.0006
GMHHVSFSLVTR	A6NM36	X18HLV_B-r001	0.83	11.94	0.0009	0.00106667	0.000288675	0.270633	721738
GMHHVSFSLVTR	A6NM36	X18HLV_B-r002	0.83	11.99	0.0014
GMHHVSFSLVTR	A6NM36	X18HLV_B-r003	0.83	12.02	0.0009
HGCYLTVAAIFR	A6NNZ2	X18HLV_B-r001	0.83	26.18	0.0091	0.0105333	0.00222785	0.211505	7.12716e+06
HGCYLTVAAIFR	A6NNZ2	X18HLV_B-r002	0.83	26.07	0.0131
HGCYLTVAAIFR	A6NNZ2	X18HLV_B-r003	0.83	26.15	0.0094
LMNEYDHLK	A8MPV3	X18HLV_A-r001	1	6.37	0.0019	0.00163333	0.00046188	0.282784	1.10516e+06
LMNEYDHLK	A8MPV3	X18HLV_A-r002	1	6.33	0.0011
LMNEYDHLK	A8MPV3	X18HLV_A-r003	1	6.42	0.0019
YQLDVLDGENR	A8MQB9	X18HLV_C-r001	1	14.55	0.0003	0.000333333	5.7735e-05	0.173205	225543
YQLDVLDGENR	A8MQB9	X18HLV_C-r002	1	14.63	0.0003
YQLDVLDGENR	A8MQB9	X18HLV_C-r003	1	14.66	0.0004
IGGEDGDIHR	A8MTL9	X18HLV_C-r001	1	2.42	0.0014	0.0015	0.0001	0.0666667	1.01494e+06
IGGEDGDIHR	A8MTL9	X18HLV_C-r002	1	2.43	0.0015
IGGEDGDIHR	A8MTL9	X18HLV_C-r003	1	2.43	0.0016
SNVGAWGDYDDSAFMEPR	B2RU33	X18HLV_C-r001	1	22.26	0.001	0.00146667	0.00064291	0.438348	992390
SNVGAWGDYDDSAFMEPR	B2RU33	X18HLV_C-r002	1	22.34	0.0012
SNVGAWGDYDDSAFMEPR	B2RU33	X18HLV_C-r003	1	22.23	0.0022
AVETLLDLIMK	O00194	X18HLV_C-r001	0.83	38.35	0.0064	0.00596667	0.000585947	0.0982033	4.03722e+06
AVETLLDLIMK	O00194	X18HLV_C-r002	0.83	38.44	0.0062
AVETLLDLIMK	O00194	X18HLV_C-r003	0.83	38.5	0.0053
DGHWFLK	O14490	X18HLV_B-r001	1	12.05	0.0036	0.00393333	0.000288675	0.073392	2.66141e+06
DGHWFLK	O14490	X18HLV_B-r002	1	12.1	0.0041
DGHWFLK	O14490	X18HLV_B-r003	1	12.02	0.0041
VSISFENYR	O14730	X18HLV_A-r001	1	14.14	0.003	0.00293333	0.000208167	0.0709659	1.98478e+06
VSISFENYR	O14730	X18HLV_A-r002	1	14.13	0.0027
VSISFENYR	O14730	X18HLV_A-r003	1	14.14	0.0031
FPTVAVSIGFAVR	O14732	X18HLV_B-r001	1	29.71	0.5865	0.390033	0.190825	0.489254	2.63908e+08
FPTVAVSIGFAVR	O14732	X18HLV_B-r002	1	29.67	0.3782
FPTVAVSIGFAVR	O14732	X18HLV_B-r003	1	30.11	0.2054
LLEMVATHVGSVEK	O14777	X18HLV_B-r001	1	15.53	0.004	0.00683333	0.00266896	0.390579	4.62363e+06
LLEMVATHVGSVEK	O14777	X18HLV_B-r002	1	15.49	0.0072
LLEMVATHVGSVEK	O14777	X18HLV_B-r003	1	15.54	0.0093
LQGETLDQQLGR	O15118	X18HLV_C-r001	1	8.54	0.0031	0.00306667	0.000251661	0.0820634	2.075e+06
LQGETLDQQLGR	O15118	X18HLV_C-r002	1	8.52	0.0028
LQGETLDQQLGR	O15118	X18HLV_C-r003	1	8.52	0.0033
FTAPSFIQR	O15165	X18HLV_A-r001	1	16.83	0.009	0.0095	0.00043589	0.0458831	6.42798e+06
FTAPSFIQR	O15165	X18HLV_A-r002	1	16.98	0.0098
FTAPSFIQR	O15165	X18HLV_A-r003	1	16.78	0.0097
QSELFDR	O15466	X18HLV_B-r001	1	5.47	1.5866	1.6501	0.0618701	0.0374948	1.11651e+09
QSELFDR	O15466	X18HLV_B-r002	1	5.47	1.7102
QSELFDR	O15466	X18HLV_B-r003	1	5.45	1.6535
SVLIGEFLEK	O43148	X18HLV_A-r001	1	24.81	0.0034	0.00373333	0.000305505	0.0818317	2.52608e+06
SVLIGEFLEK	O43148	X18HLV_A-r002	1	24.79	0.004
SVLIGEFLEK	O43148	X18HLV_A-r003	1	24.84	0.0038
YYNNLLTIQDR	O43173	X18HLV_B-r001	1	17.05	0.0022	0.00193333	0.000305505	0.15802	1.30815e+06
YYNNLLTIQDR	O43173	X18HLV_B-r002	1	17	0.0016
YYNNLLTIQDR	O43173	X18HLV_B-r003	1	17	0.002
SPDTLAPVASER	O43310	X18HLV_C-r001	1	6.23	0.0036	0.00323333	0.000321455	0.0994191	2.18777e+06
SPDTLAPVASER	O43310	X18HLV_C-r002	1	6.22	0.003
SPDTLAPVASER	O43310	X18HLV_C-r003	1	6.19	0.0031
FQGPDNGQGPK	O43396	X18HLV_B-r001	1	2.73	0.0135	0.0136333	0.00023094	0.0169394	9.22471e+06
FQGPDNGQGPK	O43396	X18HLV_B-r002	1	2.74	0.0135
FQGPDNGQGPK	O43396	X18HLV_B-r003	1	2.74	0.0139
FPGLYIVGQR	O43520	X18HLV_C-r001	1	22.24	0.0048	0.00453333	0.000305505	0.0673908	3.06739e+06
FPGLYIVGQR	O43520	X18HLV_C-r002	1	22.26	0.0046
FPGLYIVGQR	O43520	X18HLV_C-r003	1	22.26	0.0042
EPFPTIYVDSQK	O43776	X18HLV_A-r001	1	18.01	0.0278	0.0279667	0.000288675	0.0103221	1.89231e+07
EPFPTIYVDSQK	O43776	X18HLV_A-r002	1	18	0.0283
EPFPTIYVDSQK	O43776	X18HLV_A-r003	1	18	0.0278
GFTTQAHLK	O43829	X18HLV_B-r001	1	3.87	0.0013	0.00146667	0.000378594	0.258132	992390
GFTTQAHLK	O43829	X18HLV_B-r002	1	3.9	0.0019
GFTTQAHLK	O43829	X18HLV_B-r003	1	3.87	0.0012
VAAVVESLER	O43861	X18HLV_C-r001	1	10.91	0.003	0.00306667	0.000602771	0.196556	2.075e+06
VAAVVESLER	O43861	X18HLV_C-r002	1	10.91	0.0037
VAAVVESLER	O43861	X18HLV_C-r003	1	10.91	0.0025
VQEEGMDSEIGCLIR	O60346	X18HLV_A-r001	1	23.03	0.008	0.008	0.0004	0.05	5.41303e+06
VQEEGMDSEIGCLIR	O60346	X18HLV_A-r002	1	23.07	0.0076
VQEEGMDSEIGCLIR	O60346	X18HLV_A-r003	1	23.15	0.0084
GVMASSLQELISK	O60543	X18HLV_A-r001	1	27.28	0.0505	0.053	0.00223383	0.0421478	3.58613e+07
GVMASSLQELISK	O60543	X18HLV_A-r002	1	27.23	0.0537
GVMASSLQELISK	O60543	X18HLV_A-r003	1	27.26	0.0548
LLEPVVSMSDMLR	O75351	X18HLV_A-r001	1	31.04	0.0154	0.0150667	0.00104083	0.0690818	1.01945e+07
LLEPVVSMSDMLR	O75351	X18HLV_A-r002	1	31.05	0.0159
LLEPVVSMSDMLR	O75351	X18HLV_A-r003	1	31.04	0.0139
DYDLSIVNGLFAEK	O75635	X18HLV_A-r001	1	32.42	0.0015	0.00126667	0.000251661	0.19868	857064
DYDLSIVNGLFAEK	O75635	X18HLV_A-r002	1	32.45	0.001
DYDLSIVNGLFAEK	O75635	X18HLV_A-r003	1	32.43	0.0013
LFPLPGYAPPPK	O75928	X18HLV_A-r001	1	21.97	0.0009	0.00103333	0.000152753	0.147825	699184
LFPLPGYAPPPK	O75928	X18HLV_A-r002	1	21.97	0.001
LFPLPGYAPPPK	O75928	X18HLV_A-r003	1	21.95	0.0012
STDTDEDNVTR	O75952	X18HLV_A-r001	1	1.92	0.0034	0.00266667	0.000873689	0.327634	1.80434e+06
STDTDEDNVTR	O75952	X18HLV_A-r002	1	2	0.0029
STDTDEDNVTR	O75952	X18HLV_A-r003	1	1.97	0.0017
AISESYAFLPR	O94818	X18HLV_A-r001	1	18.85	0.0012	0.0011	0.0001	0.0909091	744292
AISESYAFLPR	O94818	X18HLV_A-r002	1	18.84	0.0011
AISESYAFLPR	O94818	X18HLV_A-r003	1	18.87	0.001
EVTLPFLFTPFK	O95427	X18HLV_A-r001	1	40.82	0.0035	0.00353333	5.7735e-05	0.0163401	2.39076e+06
EVTLPFLFTPFK	O95427	X18HLV_A-r002	1	40.85	0.0035
EVTLPFLFTPFK	O95427	X18HLV_A-r003	1	40.85	0.0036
ASVTEESWLGAR	O95644	X18HLV_C-r001	1	13.65	0.0016	0.00146667	0.00011547	0.0787296	992390
ASVTEESWLGAR	O95644	X18HLV_C-r002	1	13.59	0.0014
ASVTEESWLGAR	O95644	X18HLV_C-r003	1	13.58	0.0014
GLPAMNNLYSPYK	O95948	X18HLV_B-r001	1	19.86	0.0117	0.00963333	0.00183394	0.190374	6.51819e+06
GLPAMNNLYSPYK	O95948	X18HLV_B-r002	1	19.8	0.0082
GLPAMNNLYSPYK	O95948	X18HLV_B-r003	1	19.88	0.009
FLEEHPGGEEVLR	P00167	X18HLV_C-r001	1	11.03	0.0176	0.0187	0.000964365	0.0515703	1.2653e+07
FLEEHPGGEEVLR	P00167	X18HLV_C-r002	1	11.02	0.0191
FLEEHPGGEEVLR	P00167	X18HLV_C-r003	1	10.99	0.0194
TAHYGSLPQK	P02686	X18HLV_A-r001	1	2.99	0.0011	0.00106667	0.000351188	0.329239	721738
TAHYGSLPQK	P02686	X18HLV_A-r002	1	3.07	0.0007
TAHYGSLPQK	P02686	X18HLV_A-r003	1	3	0.0014
GSPAINVAVHVFR	P02766	X18HLV_C-r001	1	19.34	0.0005	0.000466667	5.7735e-05	0.123718	315760
GSPAINVAVHVFR	P02766	X18HLV_C-r002	1	19.34	0.0004
GSPAINVAVHVFR	P02766	X18HLV_C-r003	1	19.32	0.0005
DFLDSLGFSTR	P04818	X18HLV_C-r001	1	28.08	0.001	0.001	0.0001	0.1	676629
DFLDSLGFSTR	P04818	X18HLV_C-r002	1	28.08	0.0009
DFLDSLGFSTR	P04818	X18HLV_C-r003	1	28.05	0.0011
GSYPDAILQAQAADK	P05120	X18HLV_B-r001	1	13.78	0.0011	0.0018	0.000818535	0.454742	1.21793e+06
GSYPDAILQAQAADK	P05120	X18HLV_B-r002	1	13.7	0.0027
GSYPDAILQAQAADK	P05120	X18HLV_B-r003	1	13.79	0.0016
LSAPGSQR	P07492	X18HLV_A-r001	1	2.43	0.0015	0.00226667	0.000802081	0.353859	1.53369e+06
LSAPGSQR	P07492	X18HLV_A-r002	1	2.42	0.0031
LSAPGSQR	P07492	X18HLV_A-r003	1	2.42	0.0022
AQFDTLQK	P07947	X18HLV_A-r001	1	4.75	0.004	0.00373333	0.00023094	0.061859	2.52608e+06
AQFDTLQK	P07947	X18HLV_A-r002	1	4.74	0.0036
AQFDTLQK	P07947	X18HLV_A-r003	1	4.72	0.0036
MAYQASNLPSLELVICR	P0C7Q5	X18HLV_A-r001	1	10.79	0.0033	0.00366667	0.000814453	0.222123	2.48097e+06
MAYQASNLPSLELVICR	P0C7Q5	X18HLV_A-r002	1	10.81	0.0046
MAYQASNLPSLELVICR	P0C7Q5	X18HLV_A-r003	1	10.85	0.0031
SLMISSQVLQIPVANSTK	P0C7T4	X18HLV_A-r001	1	28.14	0.0096	0.00926667	0.00123423	0.133191	6.2701e+06
SLMISSQVLQIPVANSTK	P0C7T4	X18HLV_A-r002	1	28.12	0.0103
SLMISSQVLQIPVANSTK	P0C7T4	X18HLV_A-r003	1	28.13	0.0079
DHIQLGVGELTK	P0CW23	X18HLV_B-r001	1	13.99	0.0005	0.00106667	0.000493288	0.462458	721738
DHIQLGVGELTK	P0CW23	X18HLV_B-r002	1	13.8	0.0013
DHIQLGVGELTK	P0CW23	X18HLV_B-r003	1	13.94	0.0014
ALVHSSSPSPALNGVR	P10275	X18HLV_C-r001	1	8.23	0.0011	0.00133333	0.000493288	0.369966	902172
ALVHSSSPSPALNGVR	P10275	X18HLV_C-r002	1	8.27	0.0019
ALVHSSSPSPALNGVR	P10275	X18HLV_C-r003	1	8.16	0.001
FATVVEELFR	P10415	X18HLV_B-r001	1	30.79	0.0005	0.0005	0.0001	0.2	338315
FATVVEELFR	P10415	X18HLV_B-r002	1	30.79	0.0006
FATVVEELFR	P10415	X18HLV_B-r003	1	30.8	0.0004
GSGAAGSSQTGDALGK	P15884	X18HLV_C-r001	1	2.59	0.001	0.0013	0.000264575	0.203519	879618
GSGAAGSSQTGDALGK	P15884	X18HLV_C-r002	1	2.51	0.0014
GSGAAGSSQTGDALGK	P15884	X18HLV_C-r003	1	2.52	0.0015
YGETCFPK	P17028	X18HLV_A-r001	1	6.82	0.0331	0.0355667	0.00471204	0.132485	2.40654e+07
YGETCFPK	P17028	X18HLV_A-r002	1	6.77	0.0326
YGETCFPK	P17028	X18HLV_A-r003	1	6.76	0.041
DVSPYDHSR	P17706	X18HLV_A-r001	1	2.4	0.0196	0.0150333	0.00499433	0.332217	1.0172e+07
DVSPYDHSR	P17706	X18HLV_A-r002	1	2.4	0.0158
DVSPYDHSR	P17706	X18HLV_A-r003	1	2.4	0.0097
DVAHGILNEAYR	P18509	X18HLV_B-r001	1	13.4	0.0007	0.000533333	0.000152753	0.286411	360869
DVAHGILNEAYR	P18509	X18HLV_B-r002	1	13.32	0.0004
DVAHGILNEAYR	P18509	X18HLV_B-r003	1	13.4	0.0005
YSLDPENPTK	P18621	X18HLV_C-r001	1	7.68	0.2856	0.2782	0.00645833	0.0232147	1.88238e+08
YSLDPENPTK	P18621	X18HLV_C-r002	1	7.67	0.2737
YSLDPENPTK	P18621	X18HLV_C-r003	1	7.62	0.2753
DVHEGQPLLNVK	P19022	X18HLV_B-r001	1	9.12	0.0007	0.0006	0.0001	0.166667	405978
DVHEGQPLLNVK	P19022	X18HLV_B-r002	1	9.16	0.0006
DVHEGQPLLNVK	P19022	X18HLV_B-r003	1	9.08	0.0005
DIEEIIDELK	P19404	X18HLV_C-r001	1	31.06	0.0101	0.0099	0.000173205	0.0174955	6.69863e+06
DIEEIIDELK	P19404	X18HLV_C-r002	1	31.07	0.0098
DIEEIIDELK	P19404	X18HLV_C-r003	1	31.02	0.0098
GDPYPQEVSATVQK	P22830	X18HLV_A-r001	1	8.12	0.0024	0.0024	0.0003	0.125	1.62391e+06
GDPYPQEVSATVQK	P22830	X18HLV_A-r002	1	8.08	0.0021
GDPYPQEVSATVQK	P22830	X18HLV_A-r003	1	8.1	0.0027
HISDSVFLEAAK	P23368	X18HLV_B-r001	1	8.89	0.013	0.0104333	0.00353601	0.338914	7.0595e+06
HISDSVFLEAAK	P23368	X18HLV_B-r002	1	9.26	0.0119
HISDSVFLEAAK	P23368	X18HLV_B-r003	1	8.9	0.0064
LEGVAEETDNLQK	P25391	X18HLV_B-r001	1	7.31	0.0008	0.0009	0.000360555	0.400617	608966
LEGVAEETDNLQK	P25391	X18HLV_B-r002	1	7.33	0.0006
LEGVAEETDNLQK	P25391	X18HLV_B-r003	1	7.31	0.0013
AVDSLVPIGR	P25705	X18HLV_C-r001	1	14.34	0.0795	0.0815333	0.00184481	0.0226265	5.51678e+07
AVDSLVPIGR	P25705	X18HLV_C-r002	1	14.34	0.0831
AVDSLVPIGR	P25705	X18HLV_C-r003	1	14.3	0.082
GAATPKPVPEPEK	P28827	X18HLV_C-r001	1	3.2	0.0012	0.00186667	0.000650641	0.348558	1.26304e+06
GAATPKPVPEPEK	P28827	X18HLV_C-r002	1	3.18	0.0025
GAATPKPVPEPEK	P28827	X18HLV_C-r003	1	3.18	0.0019
GLVLSGVLHK	P29508	X18HLV_A-r001	1	14.97	0.0006	0.0006	0	0	405978
GLVLSGVLHK	P29508	X18HLV_A-r002	1	14.94	0.0006
GLVLSGVLHK	P29508	X18HLV_A-r003	1	14.98	0.0006
YIHSANVLHR	P31152	X18HLV_C-r001	1	3.94	0.7016	0.664433	0.0324167	0.0487885	4.49575e+08
YIHSANVLHR	P31152	X18HLV_C-r002	1	3.95	0.6497
YIHSANVLHR	P31152	X18HLV_C-r003	1	3.94	0.642
GMHTSLHLWNR	P32245	X18HLV_B-r001	0.67	11.8	0.0082	0.00526667	0.00258908	0.491597	3.56358e+06
GMHTSLHLWNR	P32245	X18HLV_B-r002	0.67	11.7	0.0033
GMHTSLHLWNR	P32245	X18HLV_B-r003	0.67	11.78	0.0043
VPDFNDNCPTAVLEK	P32926	X18HLV_C-r001	1	18.5	0.0078	0.0056	0.00192873	0.344416	3.78912e+06
VPDFNDNCPTAVLEK	P32926	X18HLV_C-r002	1	18.84	0.0042
VPDFNDNCPTAVLEK	P32926	X18HLV_C-r003	1	18.58	0.0048
IAALPGASSAR	P33032	X18HLV_B-r001	1	5.76	0.0003	0.000266667	5.7735e-05	0.216506	180434
IAALPGASSAR	P33032	X18HLV_B-r002	1	5.76	0.0003
IAALPGASSAR	P33032	X18HLV_B-r003	1	5.74	0.0002
ALTHSVLK	P36896	X18HLV_C-r001	1	3.52	0.0098	0.0110333	0.0020502	0.185819	7.46548e+06
ALTHSVLK	P36896	X18HLV_C-r002	1	3.51	0.0134
ALTHSVLK	P36896	X18HLV_C-r003	1	3.52	0.0099
GDTANEIGQVLHFENVK	P36952	X18HLV_B-r001	1	23.38	0.0184	0.0207667	0.00245425	0.118182	1.40513e+07
GDTANEIGQVLHFENVK	P36952	X18HLV_B-r002	1	23.39	0.0206
GDTANEIGQVLHFENVK	P36952	X18HLV_B-r003	1	23.36	0.0233
VLTSGIFETR	P38405	X18HLV_C-r001	1	15.37	0.0016	0.0013	0.000264575	0.203519	879618
VLTSGIFETR	P38405	X18HLV_C-r002	1	15.39	0.0012
VLTSGIFETR	P38405	X18HLV_C-r003	1	15.33	0.0011
TPFGAYGGLLK	P42765	X18HLV_C-r001	1	21.21	0.0055	0.0056	0.000264575	0.0472456	3.78912e+06
TPFGAYGGLLK	P42765	X18HLV_C-r002	1	21.19	0.0054
TPFGAYGGLLK	P42765	X18HLV_C-r003	1	21.17	0.0059
AFNNAGEGVPLYESATTR	P43146	X18HLV_B-r001	1	15.86	0.0071	0.00966667	0.00276827	0.286373	6.54075e+06
AFNNAGEGVPLYESATTR	P43146	X18HLV_B-r002	1	15.9	0.0093
AFNNAGEGVPLYESATTR	P43146	X18HLV_B-r003	1	15.92	0.0126
YVAIVHSR	P47211	X18HLV_A-r001	1	3.72	0.0011	0.00153333	0.00051316	0.33467	1.0375e+06
YVAIVHSR	P47211	X18HLV_A-r002	1	3.61	0.0014
YVAIVHSR	P47211	X18HLV_A-r003	1	3.7	0.0021
TYQFLQEYLDAIK	P48594	X18HLV_A-r001	1	34.3	0.0008	0.0007	0.0001	0.142857	473640
TYQFLQEYLDAIK	P48594	X18HLV_A-r002	1	34.24	0.0006
TYQFLQEYLDAIK	P48594	X18HLV_A-r003	1	34.29	0.0007
LHIFHIEKPK	P48595	X18HLV_C-r001	1	9.35	0.0017	0.00236667	0.000650641	0.274919	1.60136e+06
LHIFHIEKPK	P48595	X18HLV_C-r002	1	9.32	0.0024
LHIFHIEKPK	P48595	X18HLV_C-r003	1	9.29	0.003
YQEEFEHFQQELDK	P49257	X18HLV_A-r001	1	16.82	0.04	0.0408667	0.0017673	0.0432454	2.76516e+07
YQEEFEHFQQELDK	P49257	X18HLV_A-r002	1	16.81	0.0429
YQEEFEHFQQELDK	P49257	X18HLV_A-r003	1	16.8	0.0397
ISEVLDAGTVDPLTK	P50452	X18HLV_B-r001	1	19.92	0.0051	0.0045	0.0006	0.133333	3.04483e+06
ISEVLDAGTVDPLTK	P50452	X18HLV_B-r002	1	19.91	0.0045
ISEVLDAGTVDPLTK	P50452	X18HLV_B-r003	1	19.92	0.0039
TPVTGYFVDLK	P52179	X18HLV_C-r001	1	21.1	0.014	0.0138667	0.00011547	0.00832717	9.38259e+06
TPVTGYFVDLK	P52179	X18HLV_C-r002	1	21.1	0.0138
TPVTGYFVDLK	P52179	X18HLV_C-r003	1	21.07	0.0138
ASGEMASAQYITAALR	P54578	X18HLV_A-r001	1	23.49	0.0436	0.0353667	0.00736637	0.208286	2.39301e+07
ASGEMASAQYITAALR	P54578	X18HLV_A-r002	1	23.42	0.0294
ASGEMASAQYITAALR	P54578	X18HLV_A-r003	1	23.5	0.0331
GVWTQAFWK	P55087	X18HLV_C-r001	0.83	24.06	0.0005	0.000566667	0.000208167	0.367353	383423
GVWTQAFWK	P55087	X18HLV_C-r002	0.83	24.02	0.0004
GVWTQAFWK	P55087	X18HLV_C-r003	0.83	24.12	0.0008
SLQVYNMVHR	P59095	X18HLV_A-r001	1	11.53	0.0018	0.00183333	0.000550757	0.300413	1.24049e+06
SLQVYNMVHR	P59095	X18HLV_A-r002	1	11.56	0.0013
SLQVYNMVHR	P59095	X18HLV_A-r003	1	11.54	0.0024
LSHETVTIELK	P62314	X18HLV_A-r001	1	10.79	0.0082	0.00903333	0.000802081	0.0887912	6.11222e+06
LSHETVTIELK	P62314	X18HLV_A-r002	1	10.96	0.0098
LSHETVTIELK	P62314	X18HLV_A-r003	1	10.93	0.0091
MDEVLYSIAEK	P83876	X18HLV_C-r001	1	17.49	0.0035	0.00353333	0.000152753	0.0432318	2.39076e+06
MDEVLYSIAEK	P83876	X18HLV_C-r002	1	17.54	0.0037
MDEVLYSIAEK	P83876	X18HLV_C-r003	1	17.5	0.0034
NMGYLKPR	Q01718	X18HLV_C-r001	1	4.08	0.0103	0.0106667	0.00119304	0.111847	7.21738e+06
NMGYLKPR	Q01718	X18HLV_C-r002	1	4.07	0.012
NMGYLKPR	Q01718	X18HLV_C-r003	1	4.08	0.0097
YQGTILSIDDNLQR	Q02413	X18HLV_C-r001	1	19.83	0.0115	0.0131	0.00376431	0.287352	8.86384e+06
YQGTILSIDDNLQR	Q02413	X18HLV_C-r002	1	19.6	0.0174
YQGTILSIDDNLQR	Q02413	X18HLV_C-r003	1	19.76	0.0104
TNEGVLCVVKPLNYEEK	Q02487	X18HLV_B-r001	1	20.44	0.0053	0.00503333	0.00102632	0.203905	3.4057e+06
TNEGVLCVVKPLNYEEK	Q02487	X18HLV_B-r002	1	20.32	0.0039
TNEGVLCVVKPLNYEEK	Q02487	X18HLV_B-r003	1	20.33	0.0059
LMSINYLGSVYPSR	Q06136	X18HLV_C-r001	1	26.05	0.0483	0.0379667	0.0129786	0.341841	2.56894e+07
LMSINYLGSVYPSR	Q06136	X18HLV_C-r002	1	25.87	0.0234
LMSINYLGSVYPSR	Q06136	X18HLV_C-r003	1	25.95	0.0422
VPSHLQAETLVGK	Q08554	X18HLV_A-r001	1	9.19	0.0039	0.00443333	0.00083865	0.189169	2.99972e+06
VPSHLQAETLVGK	Q08554	X18HLV_A-r002	1	9.15	0.004
VPSHLQAETLVGK	Q08554	X18HLV_A-r003	1	9.16	0.0054
DALSLEEILR	Q08AE8	X18HLV_B-r001	1	27.78	0.001	0.0011	0.0001	0.0909091	744292
DALSLEEILR	Q08AE8	X18HLV_B-r002	1	27.78	0.0012
DALSLEEILR	Q08AE8	X18HLV_B-r003	1	27.77	0.0011
AHPGVLSER	Q0P6D2	X18HLV_A-r001	0.83	2.93	0.0007	0.000666667	5.7735e-05	0.0866025	451086
AHPGVLSER	Q0P6D2	X18HLV_A-r002	0.83	2.94	0.0006
AHPGVLSER	Q0P6D2	X18HLV_A-r003	0.83	2.94	0.0007
HYFSLGEIR	Q10472	X18HLV_B-r001	1	14.81	0.0019	0.00203333	0.000152753	0.0751242	1.37581e+06
HYFSLGEIR	Q10472	X18HLV_B-r002	1	14.77	0.002
HYFSLGEIR	Q10472	X18HLV_B-r003	1	14.78	0.0022
VAPKPELTEDQK	Q12798	X18HLV_C-r001	1	3.3	0.0039	0.00323333	0.000986577	0.305127	2.18777e+06
VAPKPELTEDQK	Q12798	X18HLV_C-r002	1	3.26	0.0037
VAPKPELTEDQK	Q12798	X18HLV_C-r003	1	3.26	0.0021
ALGYVTGDMK	Q13336	X18HLV_C-r001	1	8.71	0.0243	0.0241	0.000264575	0.0109782	1.63068e+07
ALGYVTGDMK	Q13336	X18HLV_C-r002	1	8.7	0.0242
ALGYVTGDMK	Q13336	X18HLV_C-r003	1	8.68	0.0238
GAHRPEHASGR	Q13433	X18HLV_A-r001	1	0.54	0.0497	0.0801667	0.029638	0.369705	5.42431e+07
GAHRPEHASGR	Q13433	X18HLV_A-r002	1	0.44	0.0819
GAHRPEHASGR	Q13433	X18HLV_A-r003	1	0.44	0.1089
SISQLESLNR	Q13464	X18HLV_A-r001	1	10.34	0.0028	0.00283333	5.7735e-05	0.0203771	1.91712e+06
SISQLESLNR	Q13464	X18HLV_A-r002	1	10.31	0.0029
SISQLESLNR	Q13464	X18HLV_A-r003	1	10.3	0.0028
ETPCWIEIHLHR	Q13485	X18HLV_A-r001	1	19.72	0.0016	0.00153333	0.00011547	0.0753066	1.0375e+06
ETPCWIEIHLHR	Q13485	X18HLV_A-r002	1	19.71	0.0014
ETPCWIEIHLHR	Q13485	X18HLV_A-r003	1	19.74	0.0016
NAINIEELFQGISR	Q13636	X18HLV_C-r001	1	35.5	0.2399	0.231933	0.00693998	0.0299223	1.56933e+08
NAINIEELFQGISR	Q13636	X18HLV_C-r002	1	35.42	0.2272
NAINIEELFQGISR	Q13636	X18HLV_C-r003	1	35.48	0.2287
APAELEVECATQLR	Q13794	X18HLV_C-r001	1	18	0.0112	0.0115333	0.00113725	0.0986053	7.80379e+06
APAELEVECATQLR	Q13794	X18HLV_C-r002	1	18.12	0.0106
APAELEVECATQLR	Q13794	X18HLV_C-r003	1	18.02	0.0128
GNNVEKPLELR	Q14126	X18HLV_B-r001	1	6.6	0.0026	0.00216667	0.000404145	0.186529	1.46603e+06
GNNVEKPLELR	Q14126	X18HLV_B-r002	1	6.61	0.0018
GNNVEKPLELR	Q14126	X18HLV_B-r003	1	6.58	0.0021
GIIPETATLFK	Q14457	X18HLV_A-r001	1	25.14	0.0019	0.0019	0.0001	0.0526316	1.2856e+06
GIIPETATLFK	Q14457	X18HLV_A-r002	1	25.11	0.0018
GIIPETATLFK	Q14457	X18HLV_A-r003	1	25.11	0.002
SFTIWLSDK	Q14574	X18HLV_C-r001	1	23.24	0.0017	0.00126667	0.000450925	0.355993	857064
SFTIWLSDK	Q14574	X18HLV_C-r002	1	23.33	0.0013
SFTIWLSDK	Q14574	X18HLV_C-r003	1	23.35	0.0008
AFNQSSVLILHQR	Q14591	X18HLV_B-r001	1	14.71	0.0024	0.00286667	0.000416333	0.145233	1.93967e+06
AFNQSSVLILHQR	Q14591	X18HLV_B-r002	1	14.72	0.003
AFNQSSVLILHQR	Q14591	X18HLV_B-r003	1	14.69	0.0032
VEHGSGLTR	Q15311	X18HLV_C-r001	1	1.72	0.0043	0.0042	0.000264575	0.0629941	2.84184e+06
VEHGSGLTR	Q15311	X18HLV_C-r002	1	1.77	0.0044
VEHGSGLTR	Q15311	X18HLV_C-r003	1	1.78	0.0039
GEITPAAIQK	Q15532	X18HLV_C-r001	1	5.68	0.0024	0.00206667	0.000288675	0.139682	1.39837e+06
GEITPAAIQK	Q15532	X18HLV_C-r002	1	5.67	0.0019
GEITPAAIQK	Q15532	X18HLV_C-r003	1	5.68	0.0019
FQDNLDFIQWFK	Q15555	X18HLV_B-r001	1	38.03	1.3629	1.21497	0.14259	0.117361	8.22082e+08
FQDNLDFIQWFK	Q15555	X18HLV_B-r002	1	38.01	1.2036
FQDNLDFIQWFK	Q15555	X18HLV_B-r003	1	38.03	1.0784
SPSQGAQGPAPR	Q15583	X18HLV_A-r001	1	1.85	0.0039	0.00363333	0.000251661	0.0692645	2.45842e+06
SPSQGAQGPAPR	Q15583	X18HLV_A-r002	1	1.87	0.0036
SPSQGAQGPAPR	Q15583	X18HLV_A-r003	1	1.84	0.0034
DLFTESWDTQK	Q15762	X18HLV_B-r001	1	19.18	0.0062	0.00553333	0.000650641	0.117586	3.74401e+06
DLFTESWDTQK	Q15762	X18HLV_B-r002	1	19.17	0.0049
DLFTESWDTQK	Q15762	X18HLV_B-r003	1	19.2	0.0055
VLTQMGSPSVR	Q15796	X18HLV_C-r001	1	7.17	0.004	0.00366667	0.00057735	0.157459	2.48097e+06
VLTQMGSPSVR	Q15796	X18HLV_C-r002	1	7.16	0.003
VLTQMGSPSVR	Q15796	X18HLV_C-r003	1	7.17	0.004
APDHGGLISK	Q15846	X18HLV_C-r001	1	2.92	0.0015	0.0021	0.000953939	0.454257	1.42092e+06
APDHGGLISK	Q15846	X18HLV_C-r002	1	2.82	0.0016
APDHGGLISK	Q15846	X18HLV_C-r003	1	2.95	0.0032
SVFHIEWSSIR	Q15849	X18HLV_B-r001	1	22.94	0.0034	0.00313333	0.000550757	0.175774	2.1201e+06
SVFHIEWSSIR	Q15849	X18HLV_B-r002	1	22.97	0.0025
SVFHIEWSSIR	Q15849	X18HLV_B-r003	1	22.99	0.0035
SFGLPGDMVLLEK	Q16787	X18HLV_C-r001	1	30.12	0.0006	0.0006	0	0	405978
SFGLPGDMVLLEK	Q16787	X18HLV_C-r002	1	30.11	0.0006
SFGLPGDMVLLEK	Q16787	X18HLV_C-r003	1	30.07	0.0006
GVILNAFER	Q16820	X18HLV_C-r001	1	17.52	0.0004	0.0003	0.0001	0.333333	202989
GVILNAFER	Q16820	X18HLV_C-r002	1	17.56	0.0003
GVILNAFER	Q16820	X18HLV_C-r003	1	17.47	0.0002
YVLSVLK	Q24JQ0	X18HLV_A-r001	1	15.65	0.0005	0.000466667	5.7735e-05	0.123718	315760
YVLSVLK	Q24JQ0	X18HLV_A-r002	1	15.65	0.0005
YVLSVLK	Q24JQ0	X18HLV_A-r003	1	15.66	0.0004
EVAEPLLDLK	Q2V2M9	X18HLV_B-r001	1	19.39	0.0011	0.0011	0.0001	0.0909091	744292
EVAEPLLDLK	Q2V2M9	X18HLV_B-r002	1	19.37	0.0012
EVAEPLLDLK	Q2V2M9	X18HLV_B-r003	1	19.38	0.001
AGLSGLFWPAGR	Q2VWA4	X18HLV_C-r001	1	28.26	0.0021	0.0019	0.000173205	0.0911606	1.2856e+06
AGLSGLFWPAGR	Q2VWA4	X18HLV_C-r002	1	28.24	0.0018
AGLSGLFWPAGR	Q2VWA4	X18HLV_C-r003	1	28.15	0.0018
NYTLSFK	Q32NC0	X18HLV_C-r001	1	11.13	0.0016	0.00143333	0.000378594	0.264135	969835
NYTLSFK	Q32NC0	X18HLV_C-r002	1	11.13	0.001
NYTLSFK	Q32NC0	X18HLV_C-r003	1	11.12	0.0017
LQSQIGGEFQSFPK	Q3SY17	X18HLV_C-r001	1	18.13	0.0026	0.00186667	0.000635085	0.340224	1.26304e+06
LQSQIGGEFQSFPK	Q3SY17	X18HLV_C-r002	1	18.07	0.0015
LQSQIGGEFQSFPK	Q3SY17	X18HLV_C-r003	1	18.1	0.0015
TTASDGEQTTR	Q53F39	X18HLV_B-r001	1	0.92	0.0013	0.00123333	0.000208167	0.168784	834509
TTASDGEQTTR	Q53F39	X18HLV_B-r002	1	0.92	0.001
TTASDGEQTTR	Q53F39	X18HLV_B-r003	1	0.92	0.0014
LANFQTDSQESIQK	Q5BJE1	X18HLV_B-r001	1	7.49	0.0011	0.00163333	0.000503322	0.308157	1.10516e+06
LANFQTDSQESIQK	Q5BJE1	X18HLV_B-r002	1	7.69	0.0017
LANFQTDSQESIQK	Q5BJE1	X18HLV_B-r003	1	7.69	0.0021
SNFIYGSYLSK	Q5FWF5	X18HLV_B-r001	1	17.21	0.0006	0.0006	0.0001	0.166667	405978
SNFIYGSYLSK	Q5FWF5	X18HLV_B-r002	1	17.33	0.0007
SNFIYGSYLSK	Q5FWF5	X18HLV_B-r003	1	17.15	0.0005
SSHLVFINTR	Q5KU26	X18HLV_A-r001	1	10.9	0.0051	0.00526667	0.000208167	0.0395253	3.56358e+06
SSHLVFINTR	Q5KU26	X18HLV_A-r002	1	10.87	0.0052
SSHLVFINTR	Q5KU26	X18HLV_A-r003	1	10.89	0.0055
LSPTFPESIEHPLAR	Q5U5Q3	X18HLV_C-r001	1	20.3	0.0058	0.00536667	0.00188768	0.351741	3.63124e+06
LSPTFPESIEHPLAR	Q5U5Q3	X18HLV_C-r002	1	20.27	0.0033
LSPTFPESIEHPLAR	Q5U5Q3	X18HLV_C-r003	1	20.03	0.007
SGKPALAEDTEIWFLDR	Q68CL5	X18HLV_B-r001	1	28.76	0.0039	0.00326667	0.0010116	0.309673	2.21032e+06
SGKPALAEDTEIWFLDR	Q68CL5	X18HLV_B-r002	1	28.73	0.0021
SGKPALAEDTEIWFLDR	Q68CL5	X18HLV_B-r003	1	28.74	0.0038
LESALSLWK	Q68D86	X18HLV_B-r001	1	21.75	0.001	0.0009	0.0001	0.111111	608966
LESALSLWK	Q68D86	X18HLV_B-r002	1	21.71	0.0008
LESALSLWK	Q68D86	X18HLV_B-r003	1	21.75	0.0009
NTSVLGSPK	Q68DL7	X18HLV_B-r001	1	3.37	0.0134	0.0133	0.000360555	0.0271094	8.99917e+06
NTSVLGSPK	Q68DL7	X18HLV_B-r002	1	3.37	0.0136
NTSVLGSPK	Q68DL7	X18HLV_B-r003	1	3.36	0.0129
TWSLWK	Q6IA86	X18HLV_B-r001	1	19.32	0.0015	0.00166667	0.000152753	0.0916515	1.12772e+06
TWSLWK	Q6IA86	X18HLV_B-r002	1	19.32	0.0018
TWSLWK	Q6IA86	X18HLV_B-r003	1	19.31	0.0017
DNFNVDEIFLK	Q6IQ22	X18HLV_A-r001	1	28.18	0.0237	0.0231	0.000655744	0.0283872	1.56301e+07
DNFNVDEIFLK	Q6IQ22	X18HLV_A-r002	1	28.18	0.0232
DNFNVDEIFLK	Q6IQ22	X18HLV_A-r003	1	28.18	0.0224
VLPPGQTAPLR	Q6IQ32	X18HLV_C-r001	1	7.73	0.0122	0.0122333	0.000251661	0.0205718	8.27743e+06
VLPPGQTAPLR	Q6IQ32	X18HLV_C-r002	1	7.64	0.012
VLPPGQTAPLR	Q6IQ32	X18HLV_C-r003	1	7.65	0.0125
FSTIEEFSYIR	Q6PI98	X18HLV_A-r001	1	23.46	0.0023	0.00223333	0.00110151	0.493215	1.51114e+06
FSTIEEFSYIR	Q6PI98	X18HLV_A-r002	1	23.4	0.0033
FSTIEEFSYIR	Q6PI98	X18HLV_A-r003	1	23.54	0.0011
SISLPR	Q6PKX4	X18HLV_A-r001	1	6.71	0.004	0.00433333	0.00057735	0.133235	2.93206e+06
SISLPR	Q6PKX4	X18HLV_A-r002	1	6.81	0.005
SISLPR	Q6PKX4	X18HLV_A-r003	1	6.79	0.004
LQELDPATYK	Q6UB98	X18HLV_B-r001	1	9.82	0.003	0.00313333	0.00023094	0.0737043	2.1201e+06
LQELDPATYK	Q6UB98	X18HLV_B-r002	1	9.79	0.0034
LQELDPATYK	Q6UB98	X18HLV_B-r003	1	9.77	0.003
GSMGPMGPSPDLSHIK	Q6UXH8	X18HLV_A-r001	1	13.88	0.006	0.0055	0.0005	0.0909091	3.72146e+06
GSMGPMGPSPDLSHIK	Q6UXH8	X18HLV_A-r002	1	13.84	0.0055
GSMGPMGPSPDLSHIK	Q6UXH8	X18HLV_A-r003	1	13.83	0.005
GSELCQTALSLHGR	Q6ZMC9	X18HLV_B-r001	1	12.51	0.0615	0.0536	0.0135967	0.25367	3.62673e+07
GSELCQTALSLHGR	Q6ZMC9	X18HLV_B-r002	1	12.51	0.0614
GSELCQTALSLHGR	Q6ZMC9	X18HLV_B-r003	1	12.5	0.0379
LHPSFDFGQLQTPQPR	Q6ZSG1	X18HLV_B-r001	1	21.83	0.0149	0.0125333	0.00319427	0.254862	8.48042e+06
LHPSFDFGQLQTPQPR	Q6ZSG1	X18HLV_B-r002	1	21.8	0.0138
LHPSFDFGQLQTPQPR	Q6ZSG1	X18HLV_B-r003	1	21.81	0.0089
LYGSVFTGASK	Q6ZSZ6	X18HLV_A-r001	1	11.03	0.0023	0.0023	0.0003	0.130435	1.55625e+06
LYGSVFTGASK	Q6ZSZ6	X18HLV_A-r002	1	11.06	0.0026
LYGSVFTGASK	Q6ZSZ6	X18HLV_A-r003	1	10.99	0.002
SSFSMSWTPSVEHSSGTAR	Q6ZT83	X18HLV_C-r001	1	16.6	0.0974	0.119333	0.0190014	0.15923	8.07444e+07
SSFSMSWTPSVEHSSGTAR	Q6ZT83	X18HLV_C-r002	1	16.61	0.1298
SSFSMSWTPSVEHSSGTAR	Q6ZT83	X18HLV_C-r003	1	16.57	0.1308
LFDGTEPIVLDSLK	Q719H9	X18HLV_B-r001	1	28.35	0.0005	0.000433333	5.7735e-05	0.133235	293206
LFDGTEPIVLDSLK	Q719H9	X18HLV_B-r002	1	28.31	0.0004
LFDGTEPIVLDSLK	Q719H9	X18HLV_B-r003	1	28.35	0.0004
YGGVSHHQSHLFHTVSR	Q7L1S5	X18HLV_A-r001	1	4.11	0.0063	0.00563333	0.000585947	0.104014	3.81168e+06
YGGVSHHQSHLFHTVSR	Q7L1S5	X18HLV_A-r002	1	4.17	0.0054
YGGVSHHQSHLFHTVSR	Q7L1S5	X18HLV_A-r003	1	4.09	0.0052
VGADLQDDMR	Q7L5Y1	X18HLV_B-r001	1	6.47	0.0072	0.00663333	0.000602771	0.0908701	4.48831e+06
VGADLQDDMR	Q7L5Y1	X18HLV_B-r002	1	6.45	0.006
VGADLQDDMR	Q7L5Y1	X18HLV_B-r003	1	6.45	0.0067
NQAVNFLR	Q7LBR1	X18HLV_C-r001	1	10.33	0.002	0.00216667	0.000288675	0.133235	1.46603e+06
NQAVNFLR	Q7LBR1	X18HLV_C-r002	1	10.46	0.0025
NQAVNFLR	Q7LBR1	X18HLV_C-r003	1	10.29	0.002
IISLFSLLSK	Q7RTS9	X18HLV_A-r001	1	38.08	0.0015	0.00133333	0.000152753	0.114564	902172
IISLFSLLSK	Q7RTS9	X18HLV_A-r002	1	38.14	0.0013
IISLFSLLSK	Q7RTS9	X18HLV_A-r003	1	38.13	0.0012
FYMLSMK	Q7Z4B0	X18HLV_B-r001	1	18.32	0.0006	0.000533333	5.7735e-05	0.108253	360869
FYMLSMK	Q7Z4B0	X18HLV_B-r002	1	18.26	0.0005
FYMLSMK	Q7Z4B0	X18HLV_B-r003	1	18.33	0.0005
NLGFGGGSEENK	Q7Z7G2	X18HLV_B-r001	1	4.91	0.0071	0.0112333	0.00388115	0.345503	7.6008e+06
NLGFGGGSEENK	Q7Z7G2	X18HLV_B-r002	1	4.91	0.0118
NLGFGGGSEENK	Q7Z7G2	X18HLV_B-r003	1	4.91	0.0148
YIIGHDAGSWLK	Q86SJ6	X18HLV_B-r001	1	17.62	0.0016	0.0018	0.0002	0.111111	1.21793e+06
YIIGHDAGSWLK	Q86SJ6	X18HLV_B-r002	1	17.59	0.002
YIIGHDAGSWLK	Q86SJ6	X18HLV_B-r003	1	17.58	0.0018
NNSLKPVTLHHPK	Q86T90	X18HLV_B-r001	1	3.34	0.0025	0.00196667	0.00046188	0.234854	1.3307e+06
NNSLKPVTLHHPK	Q86T90	X18HLV_B-r002	1	3.38	0.0017
NNSLKPVTLHHPK	Q86T90	X18HLV_B-r003	1	3.4	0.0017
ECAISTQAEQEAK	Q86TB3	X18HLV_A-r001	0.83	4.34	0.0001	0.0007	0.000655744	0.936777	473640
ECAISTQAEQEAK	Q86TB3	X18HLV_A-r002	0.83	4.27	0.0014
ECAISTQAEQEAK	Q86TB3	X18HLV_A-r003	0.83	4.24	0.0006
SSEEAIQPK	Q86VQ3	X18HLV_A-r001	1	2.51	0.0037	0.0039	0.00131149	0.336279	2.63885e+06
SSEEAIQPK	Q86VQ3	X18HLV_A-r002	1	2.51	0.0053
SSEEAIQPK	Q86VQ3	X18HLV_A-r003	1	2.51	0.0027
LSTEDILTLK	Q86VV8	X18HLV_A-r001	1	21.01	0.0009	0.00103333	0.000152753	0.147825	699184
LSTEDILTLK	Q86VV8	X18HLV_A-r002	1	21	0.001
LSTEDILTLK	Q86VV8	X18HLV_A-r003	1	21	0.0012
AFSLSSDLVR	Q86W11	X18HLV_C-r001	1	18.43	0.0011	0.0012	0.0001	0.0833333	811955
AFSLSSDLVR	Q86W11	X18HLV_C-r002	1	18.47	0.0012
AFSLSSDLVR	Q86W11	X18HLV_C-r003	1	18.37	0.0013
GHGEWAEAMLPTLGK	Q86YT6	X18HLV_A-r001	1	22.38	0.0012	0.00116667	0.000550757	0.472077	789401
GHGEWAEAMLPTLGK	Q86YT6	X18HLV_A-r002	1	22.32	0.0017
GHGEWAEAMLPTLGK	Q86YT6	X18HLV_A-r003	1	22.46	0.0006
AQNDTEPIVLEGK	Q8IUK8	X18HLV_B-r001	1	9.27	0.0125	0.0125333	0.000450925	0.0359781	8.48042e+06
AQNDTEPIVLEGK	Q8IUK8	X18HLV_B-r002	1	9.27	0.0121
AQNDTEPIVLEGK	Q8IUK8	X18HLV_B-r003	1	9.25	0.013
DLFHAELQTR	Q8IVV2	X18HLV_A-r001	1	13.58	0.0017	0.000966667	0.00064291	0.665079	654075
DLFHAELQTR	Q8IVV2	X18HLV_A-r002	1	13.71	0.0007
DLFHAELQTR	Q8IVV2	X18HLV_A-r003	1	13.63	0.0005
SWENIPVTFK	Q8IYD9	X18HLV_C-r001	1	21.76	0.0006	0.0005	0.000264575	0.52915	338315
SWENIPVTFK	Q8IYD9	X18HLV_C-r002	1	21.85	0.0002
SWENIPVTFK	Q8IYD9	X18HLV_C-r003	1	21.84	0.0007
SATTALGDK	Q8IYF1	X18HLV_A-r001	1	2.46	0.0061	0.00466667	0.00283608	0.607731	3.1576e+06
SATTALGDK	Q8IYF1	X18HLV_A-r002	1	2.47	0.0065
SATTALGDK	Q8IYF1	X18HLV_A-r003	1	2.47	0.0014
ADVDTKPAYQNLSQK	Q8IYS8	X18HLV_A-r001	1	4.7	0.0102	0.00906667	0.00115036	0.126878	6.13477e+06
ADVDTKPAYQNLSQK	Q8IYS8	X18HLV_A-r002	1	4.69	0.0079
ADVDTKPAYQNLSQK	Q8IYS8	X18HLV_A-r003	1	4.66	0.0091
GLLLYGPPGTGK	Q8IYT4	X18HLV_B-r001	1	17.22	0.0002	0.000633333	0.000450925	0.711987	428532
GLLLYGPPGTGK	Q8IYT4	X18HLV_B-r002	1	17.2	0.0006
GLLLYGPPGTGK	Q8IYT4	X18HLV_B-r003	1	17.43	0.0011
HFNINNLDNNWLK	Q8IZU8	X18HLV_B-r001	1	23.26	0.0016	0.0018	0.000264575	0.146986	1.21793e+06
HFNINNLDNNWLK	Q8IZU8	X18HLV_B-r002	1	23.19	0.0017
HFNINNLDNNWLK	Q8IZU8	X18HLV_B-r003	1	23.19	0.0021
LPHTEYEIFK	Q8J025	X18HLV_C-r001	1	17.28	0.0096	0.00603333	0.00309246	0.512563	4.08233e+06
LPHTEYEIFK	Q8J025	X18HLV_C-r002	1	17.22	0.0041
LPHTEYEIFK	Q8J025	X18HLV_C-r003	1	17.17	0.0044
ALNGLLYK	Q8N0V3	X18HLV_B-r001	1	12.8	0.0039	0.0042	0.0003	0.0714286	2.84184e+06
ALNGLLYK	Q8N0V3	X18HLV_B-r002	1	12.8	0.0045
ALNGLLYK	Q8N0V3	X18HLV_B-r003	1	12.79	0.0042
NDWSMWK	Q8N1N2	X18HLV_A-r001	1	14.82	0.0022	0.002	0.00043589	0.217945	1.35326e+06
NDWSMWK	Q8N1N2	X18HLV_A-r002	1	14.87	0.0023
NDWSMWK	Q8N1N2	X18HLV_A-r003	1	14.92	0.0015
HQSTEGMSIK	Q8N2U9	X18HLV_B-r001	1	2.86	0.0065	0.00776667	0.00113725	0.146427	5.25515e+06
HQSTEGMSIK	Q8N2U9	X18HLV_B-r002	1	2.83	0.0081
HQSTEGMSIK	Q8N2U9	X18HLV_B-r003	1	2.86	0.0087
NADVNVLPIPDHK	Q8N3J2	X18HLV_B-r001	1	13.66	0.0138	0.0125667	0.00107858	0.0858286	8.50297e+06
NADVNVLPIPDHK	Q8N3J2	X18HLV_B-r002	1	13.63	0.0121
NADVNVLPIPDHK	Q8N3J2	X18HLV_B-r003	1	13.66	0.0118
FVGVNASDINYSAGR	Q8N4Q0	X18HLV_B-r001	1	14.4	0.0035	0.0031	0.000781025	0.251944	2.09755e+06
FVGVNASDINYSAGR	Q8N4Q0	X18HLV_B-r002	1	14.39	0.0036
FVGVNASDINYSAGR	Q8N4Q0	X18HLV_B-r003	1	14.36	0.0022
LQGLSSLMYASESK	Q8N584	X18HLV_A-r001	1	21.76	0.0845	0.0959333	0.0132138	0.137739	6.49113e+07
LQGLSSLMYASESK	Q8N584	X18HLV_A-r002	1	21.72	0.0929
LQGLSSLMYASESK	Q8N584	X18HLV_A-r003	1	21.76	0.1104
NGTSALHAAVLSGNIK	Q8N6D5	X18HLV_C-r001	1	12.29	0.1139	0.117367	0.00557704	0.0475181	7.94137e+07
NGTSALHAAVLSGNIK	Q8N6D5	X18HLV_C-r002	1	12.28	0.1144
NGTSALHAAVLSGNIK	Q8N6D5	X18HLV_C-r003	1	12.25	0.1238
LLPGSQQK	Q8N8N0	X18HLV_C-r001	1	2.91	0.0022	0.00216667	0.000251661	0.116151	1.46603e+06
LLPGSQQK	Q8N8N0	X18HLV_C-r002	1	2.89	0.0024
LLPGSQQK	Q8N8N0	X18HLV_C-r003	1	2.85	0.0019
LLPGVADIR	Q8NA19	X18HLV_A-r001	1	15.7	0.0552	0.0555667	0.00217332	0.039112	3.7598e+07
LLPGVADIR	Q8NA19	X18HLV_A-r002	1	15.73	0.0536
LLPGVADIR	Q8NA19	X18HLV_A-r003	1	15.71	0.0579
LSAGSAALR	Q8NCQ5	X18HLV_B-r001	1	4.03	0.0025	0.0025	0	0	1.69157e+06
LSAGSAALR	Q8NCQ5	X18HLV_B-r002	1	4.02	0.0025
LSAGSAALR	Q8NCQ5	X18HLV_B-r003	1	4.02	0.0025
AFSLSSNLIR	Q8NF99	X18HLV_C-r001	1	19.96	0.0003	0.000433333	0.00011547	0.266469	293206
AFSLSSNLIR	Q8NF99	X18HLV_C-r002	1	20	0.0005
AFSLSSNLIR	Q8NF99	X18HLV_C-r003	1	19.98	0.0005
NYTEDAIASDSEAIK	Q8TAA3	X18HLV_B-r001	1	11.13	0.003	0.002	0.000916515	0.458258	1.35326e+06
NYTEDAIASDSEAIK	Q8TAA3	X18HLV_B-r002	1	11.16	0.0012
NYTEDAIASDSEAIK	Q8TAA3	X18HLV_B-r003	1	11.18	0.0018
ASHVPNGTLR	Q8TAI1	X18HLV_B-r001	1	2.89	0.0006	0.0007	0.0001	0.142857	473640
ASHVPNGTLR	Q8TAI1	X18HLV_B-r002	1	2.81	0.0007
ASHVPNGTLR	Q8TAI1	X18HLV_B-r003	1	2.82	0.0008
GIIDDVMK	Q8TAP6	X18HLV_C-r001	1	15.12	0.0011	0.00136667	0.00023094	0.168981	924727
GIIDDVMK	Q8TAP6	X18HLV_C-r002	1	15.11	0.0015
GIIDDVMK	Q8TAP6	X18HLV_C-r003	1	15.12	0.0015
STLTQHQIIHTR	Q8TB69	X18HLV_C-r001	1	4.22	0.0009	0.000866667	0.000251661	0.290378	586412
STLTQHQIIHTR	Q8TB69	X18HLV_C-r002	1	4.31	0.0011
STLTQHQIIHTR	Q8TB69	X18HLV_C-r003	1	4.11	0.0006
GADMNGLPTK	Q8TCD1	X18HLV_C-r001	1	4.35	0.005	0.00443333	0.00106927	0.241188	2.99972e+06
GADMNGLPTK	Q8TCD1	X18HLV_C-r002	1	4.34	0.0051
GADMNGLPTK	Q8TCD1	X18HLV_C-r003	1	4.35	0.0032
YNFTPDPDFK	Q8TDF5	X18HLV_B-r001	1	15.52	0.0011	0.001	0.0001	0.1	676629
YNFTPDPDFK	Q8TDF5	X18HLV_B-r002	1	15.64	0.001
YNFTPDPDFK	Q8TDF5	X18HLV_B-r003	1	15.61	0.0009
NTIDSTSSFSQFR	Q8TDN4	X18HLV_A-r001	1	13.05	0.0144	0.0170333	0.00232451	0.136468	1.15253e+07
NTIDSTSSFSQFR	Q8TDN4	X18HLV_A-r002	1	13.08	0.0179
NTIDSTSSFSQFR	Q8TDN4	X18HLV_A-r003	1	13.07	0.0188
GPQGSPLLSR	Q8TEP8	X18HLV_C-r001	1	5.7	0.0016	0.00156667	5.7735e-05	0.0368521	1.06005e+06
GPQGSPLLSR	Q8TEP8	X18HLV_C-r002	1	5.72	0.0016
GPQGSPLLSR	Q8TEP8	X18HLV_C-r003	1	5.69	0.0015
AQTVDTEIAK	Q8TF05	X18HLV_A-r001	1	3.63	0.0092	0.00896667	0.00116762	0.130218	6.06711e+06
AQTVDTEIAK	Q8TF05	X18HLV_A-r002	1	3.63	0.01
AQTVDTEIAK	Q8TF05	X18HLV_A-r003	1	3.59	0.0077
GVAGENLLTPR	Q8WU67	X18HLV_B-r001	1	11.45	0.0006	0.0005	0.0001	0.2	338315
GVAGENLLTPR	Q8WU67	X18HLV_B-r002	1	11.45	0.0004
GVAGENLLTPR	Q8WU67	X18HLV_B-r003	1	11.58	0.0005
NFVSHLNQR	Q8WVD3	X18HLV_A-r001	1	4.96	0.0015	0.00146667	5.7735e-05	0.0393648	992390
NFVSHLNQR	Q8WVD3	X18HLV_A-r002	1	4.99	0.0015
NFVSHLNQR	Q8WVD3	X18HLV_A-r003	1	4.99	0.0014
LYHSINENGYK	Q92539	X18HLV_A-r001	1	4.08	0.0012	0.00156667	0.000351188	0.224163	1.06005e+06
LYHSINENGYK	Q92539	X18HLV_A-r002	1	4.15	0.0016
LYHSINENGYK	Q92539	X18HLV_A-r003	1	4.14	0.0019
ASGPGDPAPAGHLDPR	Q92618	X18HLV_C-r001	1	4.35	0.0481	0.0481	0.0122	0.253638	3.25459e+07
ASGPGDPAPAGHLDPR	Q92618	X18HLV_C-r002	1	4.34	0.0603
ASGPGDPAPAGHLDPR	Q92618	X18HLV_C-r003	1	4.36	0.0359
SPVGTLVTK	Q92750	X18HLV_A-r001	1	5.85	0.0022	0.00193333	0.000251661	0.13017	1.30815e+06
SPVGTLVTK	Q92750	X18HLV_A-r002	1	5.83	0.0017
SPVGTLVTK	Q92750	X18HLV_A-r003	1	5.81	0.0019
GPSADLLEDLSESR	Q92908	X18HLV_A-r001	1	22.77	0.002	0.0022	0.00034641	0.157459	1.48858e+06
GPSADLLEDLSESR	Q92908	X18HLV_A-r002	1	22.73	0.002
GPSADLLEDLSESR	Q92908	X18HLV_A-r003	1	22.76	0.0026
TLYDESCSK	Q969U7	X18HLV_C-r001	1	3.25	0.0034	0.00403333	0.000929157	0.23037	2.72907e+06
TLYDESCSK	Q969U7	X18HLV_C-r002	1	3.29	0.0036
TLYDESCSK	Q969U7	X18HLV_C-r003	1	3.29	0.0051
HGSGTQYVSTR	Q96B23	X18HLV_C-r001	1	2.24	0.0107	0.0135667	0.00445571	0.328431	9.1796e+06
HGSGTQYVSTR	Q96B23	X18HLV_C-r002	1	2.24	0.0113
HGSGTQYVSTR	Q96B23	X18HLV_C-r003	1	2.29	0.0187
NCGQEPTLK	Q96BD8	X18HLV_B-r001	1	3.01	0.0322	0.0345	0.0023516	0.0681622	2.33437e+07
NCGQEPTLK	Q96BD8	X18HLV_B-r002	1	3.01	0.0344
NCGQEPTLK	Q96BD8	X18HLV_B-r003	1	3.01	0.0369
AELHLSTER	Q96CS2	X18HLV_B-r001	1	4.2	0.0012	0.00156667	0.000404145	0.257965	1.06005e+06
AELHLSTER	Q96CS2	X18HLV_B-r002	1	4.22	0.002
AELHLSTER	Q96CS2	X18HLV_B-r003	1	4.16	0.0015
ASLPVIATVFDK	Q96DM3	X18HLV_C-r001	1	28.85	0.0014	0.00143333	5.7735e-05	0.0402803	969835
ASLPVIATVFDK	Q96DM3	X18HLV_C-r002	1	28.8	0.0015
ASLPVIATVFDK	Q96DM3	X18HLV_C-r003	1	28.8	0.0014
DLIHDVSFDFHGR	Q96EE3	X18HLV_B-r001	1	22.19	0.0097	0.0131667	0.00335609	0.254893	8.90895e+06
DLIHDVSFDFHGR	Q96EE3	X18HLV_B-r002	1	22.24	0.0134
DLIHDVSFDFHGR	Q96EE3	X18HLV_B-r003	1	22.21	0.0164
LAYGYGPGSLR	Q96EN8	X18HLV_A-r001	1	11.59	0.0021	0.00226667	0.000288675	0.127357	1.53369e+06
LAYGYGPGSLR	Q96EN8	X18HLV_A-r002	1	11.58	0.0026
LAYGYGPGSLR	Q96EN8	X18HLV_A-r003	1	11.58	0.0021
YGPLQELEETAAR	Q96EQ8	X18HLV_C-r001	1	22.53	0.0014	0.00146667	0.000208167	0.141932	992390
YGPLQELEETAAR	Q96EQ8	X18HLV_C-r002	1	22.57	0.0013
YGPLQELEETAAR	Q96EQ8	X18HLV_C-r003	1	22.25	0.0017
LSSNFSEIDAGLFSQGK	Q96FQ7	X18HLV_C-r001	1	25.37	0.0058	0.0052	0.0014	0.269231	3.51847e+06
LSSNFSEIDAGLFSQGK	Q96FQ7	X18HLV_C-r002	1	25.33	0.0062
LSSNFSEIDAGLFSQGK	Q96FQ7	X18HLV_C-r003	1	25.33	0.0036
LDDTQASR	Q96FV9	X18HLV_C-r001	1	1.46	0.0196	0.0188667	0.00110151	0.0583841	1.27657e+07
LDDTQASR	Q96FV9	X18HLV_C-r002	1	1.46	0.0176
LDDTQASR	Q96FV9	X18HLV_C-r003	1	1.46	0.0194
LEPIWNEVGLEMK	Q96JJ7	X18HLV_A-r001	1	30.34	0.1175	0.126133	0.00749022	0.0593833	8.53455e+07
LEPIWNEVGLEMK	Q96JJ7	X18HLV_A-r002	1	30.37	0.1309
LEPIWNEVGLEMK	Q96JJ7	X18HLV_A-r003	1	30.36	0.13
EFPNQESLLK	Q96K83	X18HLV_A-r001	1	14.13	0.0007	0.0007	0.0002	0.285714	473640
EFPNQESLLK	Q96K83	X18HLV_A-r002	1	14.06	0.0005
EFPNQESLLK	Q96K83	X18HLV_A-r003	1	14.01	0.0009
IVHCEGIVSWDNLYR	Q96KH6	X18HLV_B-r001	1	24.33	0.0029	0.00466667	0.00210792	0.451697	3.1576e+06
IVHCEGIVSWDNLYR	Q96KH6	X18HLV_B-r002	1	24.52	0.007
IVHCEGIVSWDNLYR	Q96KH6	X18HLV_B-r003	1	24.55	0.0041
YPSLSIHGIEGAFDEPGTK	Q96KN2	X18HLV_B-r001	1	25.38	0.0224	0.0224333	0.00115036	0.0512791	1.5179e+07
YPSLSIHGIEGAFDEPGTK	Q96KN2	X18HLV_B-r002	1	25.37	0.0213
YPSLSIHGIEGAFDEPGTK	Q96KN2	X18HLV_B-r003	1	25.36	0.0236
DVGAQILLHSHK	Q96KP4	X18HLV_B-r001	1	9.3	0.0065	0.00733333	0.000737111	0.100515	4.96195e+06
DVGAQILLHSHK	Q96KP4	X18HLV_B-r002	1	9.27	0.0079
DVGAQILLHSHK	Q96KP4	X18HLV_B-r003	1	9.27	0.0076
LVESNNAQIK	Q96M91	X18HLV_C-r001	1	3.12	0.0008	0.000833333	0.000152753	0.183303	563858
LVESNNAQIK	Q96M91	X18HLV_C-r002	1	3.11	0.001
LVESNNAQIK	Q96M91	X18HLV_C-r003	1	3.11	0.0007
YPNPMNPSVLGVDVLQR	Q96N28	X18HLV_A-r001	1	28.88	0.0046	0.00506667	0.000568624	0.112228	3.42825e+06
YPNPMNPSVLGVDVLQR	Q96N28	X18HLV_A-r002	1	28.92	0.0049
YPNPMNPSVLGVDVLQR	Q96N28	X18HLV_A-r003	1	28.82	0.0057
MQGQGALK	Q96N68	X18HLV_B-r001	1	2.34	0.0033	0.0031	0.000264575	0.0853468	2.09755e+06
MQGQGALK	Q96N68	X18HLV_B-r002	1	2.36	0.0028
MQGQGALK	Q96N68	X18HLV_B-r003	1	2.36	0.0032
AFSQSSNLFR	Q96N95	X18HLV_A-r001	1	12	0.0017	0.00183333	0.00023094	0.125967	1.24049e+06
AFSQSSNLFR	Q96N95	X18HLV_A-r002	1	12.03	0.0021
AFSQSSNLFR	Q96N95	X18HLV_A-r003	1	12.1	0.0017
VVLVQGPQK	Q96ND0	X18HLV_C-r001	1	5.31	0.0074	0.0064	0.00173205	0.270633	4.33043e+06
VVLVQGPQK	Q96ND0	X18HLV_C-r002	1	5.3	0.0044
VVLVQGPQK	Q96ND0	X18HLV_C-r003	1	5.32	0.0074
SPFQLSEGK	Q96P15	X18HLV_A-r001	1	8.01	0.0013	0.00106667	0.000251661	0.235932	721738
SPFQLSEGK	Q96P15	X18HLV_A-r002	1	7.99	0.0011
SPFQLSEGK	Q96P15	X18HLV_A-r003	1	7.98	0.0008
SVYENDVLEQLK	Q96P16	X18HLV_C-r001	1	18.88	0.0005	0.0005	0.0001	0.2	338315
SVYENDVLEQLK	Q96P16	X18HLV_C-r002	1	18.86	0.0006
SVYENDVLEQLK	Q96P16	X18HLV_C-r003	1	18.82	0.0004
ADLTGISPSPNLYLSK	Q96P63	X18HLV_B-r001	1	21.08	0.0006	0.000633333	5.7735e-05	0.0911606	428532
ADLTGISPSPNLYLSK	Q96P63	X18HLV_B-r002	1	21.16	0.0006
ADLTGISPSPNLYLSK	Q96P63	X18HLV_B-r003	1	21.1	0.0007
TSPQELSEELSR	Q96PU5	X18HLV_A-r001	1	12.04	0.0021	0.00236667	0.000305505	0.129087	1.60136e+06
TSPQELSEELSR	Q96PU5	X18HLV_A-r002	1	12.05	0.0027
TSPQELSEELSR	Q96PU5	X18HLV_A-r003	1	12.06	0.0023
LEIEIQDAWK	Q96RT6	X18HLV_C-r001	1	22.71	0.007	0.0067	0.0003	0.0447761	4.53342e+06
LEIEIQDAWK	Q96RT6	X18HLV_C-r002	1	22.77	0.0067
LEIEIQDAWK	Q96RT6	X18HLV_C-r003	1	22.6	0.0064
HTYEIPLVLVGNK	Q99578	X18HLV_C-r001	1	23.68	0.0479	0.0452667	0.00349619	0.0772354	3.06287e+07
HTYEIPLVLVGNK	Q99578	X18HLV_C-r002	1	23.64	0.0413
HTYEIPLVLVGNK	Q99578	X18HLV_C-r003	1	23.64	0.0466
VSSPVFGATSSIK	Q99708	X18HLV_A-r001	1	13.11	0.0013	0.00176667	0.00080829	0.457523	1.19538e+06
VSSPVFGATSSIK	Q99708	X18HLV_A-r002	1	13.24	0.0027
VSSPVFGATSSIK	Q99708	X18HLV_A-r003	1	13.11	0.0013
INEGLEHLAK	Q99747	X18HLV_A-r001	1	5.93	0.0201	0.0195333	0.00125033	0.0640102	1.32168e+07
INEGLEHLAK	Q99747	X18HLV_A-r002	1	5.91	0.0181
INEGLEHLAK	Q99747	X18HLV_A-r003	1	5.9	0.0204
ISEQFSAMFR	Q9BUF5	X18HLV_A-r001	1	19.69	0.1066	0.106333	0.00191398	0.0179998	7.19482e+07
ISEQFSAMFR	Q9BUF5	X18HLV_A-r002	1	19.68	0.1043
ISEQFSAMFR	Q9BUF5	X18HLV_A-r003	1	19.67	0.1081
FYIEGSEPGK	Q9BVV7	X18HLV_C-r001	1	7.63	0.0029	0.00276667	0.000152753	0.0552118	1.87201e+06
FYIEGSEPGK	Q9BVV7	X18HLV_C-r002	1	7.6	0.0026
FYIEGSEPGK	Q9BVV7	X18HLV_C-r003	1	7.59	0.0028
GKPPNVSVFEPK	Q9BXA9	X18HLV_A-r001	1	10.08	0.0022	0.0021	0.000264575	0.125988	1.42092e+06
GKPPNVSVFEPK	Q9BXA9	X18HLV_A-r002	1	10.12	0.0023
GKPPNVSVFEPK	Q9BXA9	X18HLV_A-r003	1	10.11	0.0018
NDFSIWSILR	Q9BXW6	X18HLV_A-r001	1	36.25	0.0012	0.00123333	5.7735e-05	0.0468122	834509
NDFSIWSILR	Q9BXW6	X18HLV_A-r002	1	36.25	0.0012
NDFSIWSILR	Q9BXW6	X18HLV_A-r003	1	36.25	0.0013
LDSISGNLQR	Q9BXX0	X18HLV_B-r001	1	6.12	0.0015	0.00163333	0.000152753	0.093522	1.10516e+06
LDSISGNLQR	Q9BXX0	X18HLV_B-r002	1	6.13	0.0016
LDSISGNLQR	Q9BXX0	X18HLV_B-r003	1	6.09	0.0018
INLNYAGDDLR	Q9BXX2	X18HLV_C-r001	1	13.8	0.0016	0.0016	0	0	1.08261e+06
INLNYAGDDLR	Q9BXX2	X18HLV_C-r002	1	13.87	0.0016
INLNYAGDDLR	Q9BXX2	X18HLV_C-r003	1	13.8	0.0016
AGAVGAHLPASGLDIFGDLK	Q9BY50	X18HLV_A-r001	1	30.31	0.0058	0.0049	0.000818535	0.167048	3.31548e+06
AGAVGAHLPASGLDIFGDLK	Q9BY50	X18HLV_A-r002	1	30.28	0.0042
AGAVGAHLPASGLDIFGDLK	Q9BY50	X18HLV_A-r003	1	30.41	0.0047
DLALDGGLQR	Q9BYG4	X18HLV_B-r001	1	10.79	0.003	0.0029	0.0001	0.0344828	1.96222e+06
DLALDGGLQR	Q9BYG4	X18HLV_B-r002	1	10.82	0.0028
DLALDGGLQR	Q9BYG4	X18HLV_B-r003	1	10.8	0.0029
LFEAFGNIEECTILR	Q9BZC1	X18HLV_C-r001	1	52.95	52.0225	30.0941	19.1913	0.63771	2.03625e+10
LFEAFGNIEECTILR	Q9BZC1	X18HLV_C-r002	1	52.97	16.3612
LFEAFGNIEECTILR	Q9BZC1	X18HLV_C-r003	1	52.98	21.8986
HPYSVQTQLSTEAK	Q9BZP3	X18HLV_C-r001	1	6.24	0.0058	0.00583333	0.000251661	0.0431419	3.947e+06
HPYSVQTQLSTEAK	Q9BZP3	X18HLV_C-r002	1	6.26	0.0061
HPYSVQTQLSTEAK	Q9BZP3	X18HLV_C-r003	1	6.25	0.0056
TTSLGDDLDK	Q9C091	X18HLV_A-r001	1	4.95	0.0009	0.000733333	0.000152753	0.208299	496195
TTSLGDDLDK	Q9C091	X18HLV_A-r002	1	4.99	0.0007
TTSLGDDLDK	Q9C091	X18HLV_A-r003	1	4.97	0.0006
HPDLEPILR	Q9C0B9	X18HLV_A-r001	1	12.09	0.0006	0.000833333	0.000251661	0.301993	563858
HPDLEPILR	Q9C0B9	X18HLV_A-r002	1	12.05	0.0011
HPDLEPILR	Q9C0B9	X18HLV_A-r003	1	12.08	0.0008
DSSLTNTAVQSK	Q9C0F0	X18HLV_A-r001	1	3.22	0.0017	0.00126667	0.000378594	0.29889	857064
DSSLTNTAVQSK	Q9C0F0	X18HLV_A-r002	1	3.25	0.0011
DSSLTNTAVQSK	Q9C0F0	X18HLV_A-r003	1	3.27	0.001
HLNTHLLGK	Q9C0G0	X18HLV_A-r001	0.83	4.94	0.0057	0.00566667	0.000351188	0.0619744	3.83423e+06
HLNTHLLGK	Q9C0G0	X18HLV_A-r002	0.83	4.94	0.0053
HLNTHLLGK	Q9C0G0	X18HLV_A-r003	0.83	4.93	0.006
STVEELHEPIPSLFR	Q9GZX9	X18HLV_B-r001	0.83	24.31	0.005	0.00493333	0.000208167	0.0421959	3.33804e+06
STVEELHEPIPSLFR	Q9GZX9	X18HLV_B-r002	0.83	24.31	0.0051
STVEELHEPIPSLFR	Q9GZX9	X18HLV_B-r003	0.83	24.33	0.0047
LLLDGAPLIAIHK	Q9H0R4	X18HLV_A-r001	1	25.99	0.0022	0.00233333	0.00023094	0.0989743	1.5788e+06
LLLDGAPLIAIHK	Q9H0R4	X18HLV_A-r002	1	25.93	0.0026
LLLDGAPLIAIHK	Q9H0R4	X18HLV_A-r003	1	25.99	0.0022
VSDINDNEPK	Q9H159	X18HLV_A-r001	1	2.53	0.0015	0.0013	0.000264575	0.203519	879618
VSDINDNEPK	Q9H159	X18HLV_A-r002	1	2.55	0.001
VSDINDNEPK	Q9H159	X18HLV_A-r003	1	2.49	0.0014
LGTLFFSLEYNFER	Q9H2B2	X18HLV_C-r001	0	#N/A	#N/A	#N/A	#N/A	#N/A	#N/A
LGTLFFSLEYNFER	Q9H2B2	X18HLV_C-r002	0	#N/A	#N/A
LGTLFFSLEYNFER	Q9H2B2	X18HLV_C-r003	0	#N/A	#N/A
SVIQEMEGLK	Q9H2F9	X18HLV_B-r001	1	17.99	0.0006	0.000566667	5.7735e-05	0.101885	383423
SVIQEMEGLK	Q9H2F9	X18HLV_B-r002	1	18.04	0.0006
SVIQEMEGLK	Q9H2F9	X18HLV_B-r003	1	17.98	0.0005
YLSVSNAVSYR	Q9H3N8	X18HLV_C-r001	1	12.89	0.0004	0.0004	0	0	270652
YLSVSNAVSYR	Q9H3N8	X18HLV_C-r002	1	12.88	0.0004
YLSVSNAVSYR	Q9H3N8	X18HLV_C-r003	1	12.85	0.0004
APSDSNSKPIK	Q9H5I5	X18HLV_A-r001	1	1.59	0.0005	0.00113333	0.000602771	0.531857	766846
APSDSNSKPIK	Q9H5I5	X18HLV_A-r002	1	1.61	0.0017
APSDSNSKPIK	Q9H5I5	X18HLV_A-r003	1	1.61	0.0012
SGSPDLSEDQYFVK	Q9H706	X18HLV_B-r001	1	14.34	0.0017	0.00193333	0.000493288	0.255149	1.30815e+06
SGSPDLSEDQYFVK	Q9H706	X18HLV_B-r002	1	14.28	0.0016
SGSPDLSEDQYFVK	Q9H706	X18HLV_B-r003	1	14.35	0.0025
IPSFGFSVVEK	Q9H777	X18HLV_C-r001	1	23.42	0.0015	0.00193333	0.000404145	0.209041	1.30815e+06
IPSFGFSVVEK	Q9H777	X18HLV_C-r002	1	23.39	0.002
IPSFGFSVVEK	Q9H777	X18HLV_C-r003	1	23.38	0.0023
AYMLHIGTLDK	Q9H939	X18HLV_C-r001	1	16.56	0.0254	0.0263333	0.00359212	0.13641	1.78179e+07
AYMLHIGTLDK	Q9H939	X18HLV_C-r002	1	16.59	0.0303
AYMLHIGTLDK	Q9H939	X18HLV_C-r003	1	16.52	0.0233
DLDEGINAEMK	Q9HBT6	X18HLV_B-r001	1	9.5	0.0003	0.000466667	0.000152753	0.327327	315760
DLDEGINAEMK	Q9HBT6	X18HLV_B-r002	1	9.52	0.0005
DLDEGINAEMK	Q9HBT6	X18HLV_B-r003	1	9.5	0.0006
LQVEFDELFLR	Q9HCE0	X18HLV_B-r001	1	33.54	0.0894	0.0925667	0.00348473	0.0376456	6.26333e+07
LQVEFDELFLR	Q9HCE0	X18HLV_B-r002	1	33.57	0.092
LQVEFDELFLR	Q9HCE0	X18HLV_B-r003	1	33.54	0.0963
VLPEVDLDSGK	Q9HCE3	X18HLV_A-r001	1	12.58	0.0009	0.000766667	0.000152753	0.199242	518749
VLPEVDLDSGK	Q9HCE3	X18HLV_A-r002	1	12.58	0.0006
VLPEVDLDSGK	Q9HCE3	X18HLV_A-r003	1	12.62	0.0008
HEQILVLDPPTDLK	Q9P0L0	X18HLV_C-r001	1	21.29	0.0421	0.0427	0.0018735	0.0438759	2.88921e+07
HEQILVLDPPTDLK	Q9P0L0	X18HLV_C-r002	1	21.28	0.0412
HEQILVLDPPTDLK	Q9P0L0	X18HLV_C-r003	1	21.25	0.0448
RPVPDPDLQR	Q9P0U4	X18HLV_B-r001	1	4.36	0.0014	0.00106667	0.000351188	0.329239	721738
RPVPDPDLQR	Q9P0U4	X18HLV_B-r002	1	4.24	0.0007
RPVPDPDLQR	Q9P0U4	X18HLV_B-r003	1	4.17	0.0011
AGSISTLDSLDFAR	Q9P260	X18HLV_B-r001	1	22.16	0.0027	0.0025	0.0002	0.08	1.69157e+06
AGSISTLDSLDFAR	Q9P260	X18HLV_B-r002	1	22.21	0.0023
AGSISTLDSLDFAR	Q9P260	X18HLV_B-r003	1	22.18	0.0025
HSTNFVSR	Q9P2G3	X18HLV_A-r001	1	2.54	0.0033	0.00283333	0.000896289	0.316337	1.91712e+06
HSTNFVSR	Q9P2G3	X18HLV_A-r002	1	2.51	0.0018
HSTNFVSR	Q9P2G3	X18HLV_A-r003	1	2.53	0.0034
VEESGLESEGIFR	Q9P2N2	X18HLV_C-r001	1	15.79	0.004	0.00316667	0.000723418	0.228448	2.14266e+06
VEESGLESEGIFR	Q9P2N2	X18HLV_C-r002	1	15.86	0.0027
VEESGLESEGIFR	Q9P2N2	X18HLV_C-r003	1	15.78	0.0028
IASATHNIYAYR	Q9P2X3	X18HLV_A-r001	1	6.5	0.0001	0.000133333	5.7735e-05	0.433013	90217.2
IASATHNIYAYR	Q9P2X3	X18HLV_A-r002	1	6.47	0.0001
IASATHNIYAYR	Q9P2X3	X18HLV_A-r003	1	6.41	0.0002
YLGNTVDLSSFDFR	Q9UBB5	X18HLV_C-r001	1	27.54	0.0026	0.00283333	0.000251661	0.0888216	1.91712e+06
YLGNTVDLSSFDFR	Q9UBB5	X18HLV_C-r002	1	27.56	0.0028
YLGNTVDLSSFDFR	Q9UBB5	X18HLV_C-r003	1	27.51	0.0031
DLDIEPGGHWRPK	Q9UBX8	X18HLV_C-r001	1	11.88	0.0062	0.00753333	0.00349619	0.464096	5.09727e+06
DLDIEPGGHWRPK	Q9UBX8	X18HLV_C-r002	1	11.88	0.0115
DLDIEPGGHWRPK	Q9UBX8	X18HLV_C-r003	1	11.75	0.0049
GTPEETGSYLVSK	Q9UDY8	X18HLV_B-r001	1	7.42	0.0027	0.00256667	0.00051316	0.199933	1.73668e+06
GTPEETGSYLVSK	Q9UDY8	X18HLV_B-r002	1	7.43	0.002
GTPEETGSYLVSK	Q9UDY8	X18HLV_B-r003	1	7.39	0.003
AVDPGLPSVK	Q9UIS9	X18HLV_A-r001	1	9.17	0.0028	0.00266667	0.000152753	0.0572822	1.80434e+06
AVDPGLPSVK	Q9UIS9	X18HLV_A-r002	1	9.14	0.0025
AVDPGLPSVK	Q9UIS9	X18HLV_A-r003	1	9.13	0.0027
LGFDLFK	Q9UIV8	X18HLV_C-r001	1	25.41	0.0004	0.000333333	5.7735e-05	0.173205	225543
LGFDLFK	Q9UIV8	X18HLV_C-r002	1	25.49	0.0003
LGFDLFK	Q9UIV8	X18HLV_C-r003	1	25.41	0.0003
DVVDNPHSGLAGK	Q9UJ96	X18HLV_C-r001	1	3.58	0.0007	0.0013	0.000953939	0.733799	879618
DVVDNPHSGLAGK	Q9UJ96	X18HLV_C-r002	1	3.61	0.0008
DVVDNPHSGLAGK	Q9UJ96	X18HLV_C-r003	1	3.56	0.0024
SGFTYSCPHCGK	Q9UL36	X18HLV_B-r001	1	7.29	0.0012	0.0008	0.000360555	0.450694	541303
SGFTYSCPHCGK	Q9UL36	X18HLV_B-r002	1	7.29	0.0007
SGFTYSCPHCGK	Q9UL36	X18HLV_B-r003	1	7.07	0.0005
DQYLLVIQAK	Q9ULB5	X18HLV_A-r001	1	18.54	0.003	0.0039	0.000818535	0.209881	2.63885e+06
DQYLLVIQAK	Q9ULB5	X18HLV_A-r002	1	18.53	0.0046
DQYLLVIQAK	Q9ULB5	X18HLV_A-r003	1	18.53	0.0041
ISAAGYPSR	Q9ULV0	X18HLV_A-r001	1	3.36	0.023	0.0231333	0.00160416	0.0693441	1.56527e+07
ISAAGYPSR	Q9ULV0	X18HLV_A-r002	1	3.38	0.0216
ISAAGYPSR	Q9ULV0	X18HLV_A-r003	1	3.38	0.0248
DLQTFSPK	Q9UNA4	X18HLV_C-r001	1	6.73	0.002	0.00206667	0.000305505	0.147825	1.39837e+06
DLQTFSPK	Q9UNA4	X18HLV_C-r002	1	6.72	0.0018
DLQTFSPK	Q9UNA4	X18HLV_C-r003	1	6.74	0.0024
IRPGEFEQFESTIGFK	Q9Y2J2	X18HLV_A-r001	1	26.02	0.0389	0.0355667	0.00340196	0.0956502	2.40654e+07
IRPGEFEQFESTIGFK	Q9Y2J2	X18HLV_A-r002	1	26	0.0321
IRPGEFEQFESTIGFK	Q9Y2J2	X18HLV_A-r003	1	26.04	0.0357
TSLHYPESFNHPFHQK	Q9Y2L5	X18HLV_B-r001	1	11.14	0.0849	0.0958333	0.0213181	0.22245	6.48436e+07
TSLHYPESFNHPFHQK	Q9Y2L5	X18HLV_B-r002	1	11.16	0.1204
TSLHYPESFNHPFHQK	Q9Y2L5	X18HLV_B-r003	1	11.15	0.0822
FPLDEADPR	Q9Y2V3	X18HLV_C-r001	1	9.67	0.0121	0.0138667	0.00204042	0.147146	9.38259e+06
FPLDEADPR	Q9Y2V3	X18HLV_C-r002	1	9.12	0.0134
FPLDEADPR	Q9Y2V3	X18HLV_C-r003	1	9.13	0.0161
AEDENETLR	Q9Y4B5	X18HLV_B-r001	1	2.31	0.005	0.0048	0.00034641	0.0721688	3.24782e+06
AEDENETLR	Q9Y4B5	X18HLV_B-r002	1	2.32	0.005
AEDENETLR	Q9Y4B5	X18HLV_B-r003	1	2.31	0.0044
LGMLKPHCTVSFGLLSR	Q9Y4E6	X18HLV_B-r001	1	25.55	0.0072	0.00686667	0.00162583	0.236772	4.64619e+06
LGMLKPHCTVSFGLLSR	Q9Y4E6	X18HLV_B-r002	1	25.59	0.0083
LGMLKPHCTVSFGLLSR	Q9Y4E6	X18HLV_B-r003	1	25.51	0.0051
GIQYSLNVADR	Q9Y4J8	X18HLV_C-r001	1	12.55	0.0009	0.00106667	0.000288675	0.270633	721738
GIQYSLNVADR	Q9Y4J8	X18HLV_C-r002	1	12.49	0.0009
GIQYSLNVADR	Q9Y4J8	X18HLV_C-r003	1	12.49	0.0014
GAILTGPPGTGK	Q9Y4W6	X18HLV_A-r001	1	6.92	0.0029	0.00283333	0.00011547	0.0407541	1.91712e+06
GAILTGPPGTGK	Q9Y4W6	X18HLV_A-r002	1	6.91	0.0029
GAILTGPPGTGK	Q9Y4W6	X18HLV_A-r003	1	6.89	0.0027
GIFHFQLGR	Q9Y5B0	X18HLV_B-r001	1	19.92	0.0007	0.012	0.0188836	1.57363	8.11955e+06
GIFHFQLGR	Q9Y5B0	X18HLV_B-r002	1	19.98	0.0015
GIFHFQLGR	Q9Y5B0	X18HLV_B-r003	1	20.58	0.0338
SQLMNLIR	Q9Y5U9	X18HLV_A-r001	1	17.48	0.0203	0.0194	0.000781025	0.040259	1.31266e+07
SQLMNLIR	Q9Y5U9	X18HLV_A-r002	1	17.48	0.019
SQLMNLIR	Q9Y5U9	X18HLV_A-r003	1	17.48	0.0189
ATQTEVKPSVR	Q9Y5X9	X18HLV_C-r001	1	2.58	0.0017	0.00246667	0.000750555	0.304279	1.66902e+06
ATQTEVKPSVR	Q9Y5X9	X18HLV_C-r002	1	2.61	0.0032
ATQTEVKPSVR	Q9Y5X9	X18HLV_C-r003	1	2.62	0.0025
HYEHLGR	Q9Y6Q6	X18HLV_B-r001	1	1.85	0.002	0.00156667	0.000585947	0.374008	1.06005e+06
HYEHLGR	Q9Y6Q6	X18HLV_B-r002	1	1.84	0.0018
HYEHLGR	Q9Y6Q6	X18HLV_B-r003	1	1.83	0.0009
TMPNLQPISALPTK	Q9Y6X0	X18HLV_A-r001	1	21.2	0.0115	0.0125333	0.000896289	0.0715124	8.48042e+06
TMPNLQPISALPTK	Q9Y6X0	X18HLV_A-r002	1	21.18	0.0131
TMPNLQPISALPTK	Q9Y6X0	X18HLV_A-r003	1	21.22	0.013
